# Supplementary material for: Magnetic hysteresis in 1D organometallic lanthanide chain compounds containing 4,4′-bipyridine
Source: Chem Sci. 2025 Sep 29;16(40):18616–31. doi: 10.1039/d5sc05460e (PMC12478534; doi:10.1039/d5sc05460e)
Supplement: SC-016-D5SC05460E-s002 [file SC-016-D5SC05460E-s002.cif]

# Supplementary Information (SI) for Chemical Science.
# This journal is © The Royal Society of Chemistry 2025

####################################################################### 
# 
# This file contains crystal structure data downloaded from the 
# Cambridge Structural Database (CSD) hosted by the Cambridge 
# Crystallographic Data Centre (CCDC).
# 
# Full information about CCDC data access policies and citation 
# guidelines are available at http://www.ccdc.cam.ac.uk/access/V1 
# 
# Audit and citation data items may have been added by the CCDC. 
# Please retain this information to preserve the provenance of 
# this file and to allow appropriate attribution of the data. 
# 
#######################################################################

data_ec-2-146tb
_database_code_depnum_ccdc_archive 'CCDC 2474596'
loop_
_audit_author_name
_audit_author_address
'Selvan Demir' 'Michigan State University '
_audit_update_record             
;
2025-07-21 deposited with the CCDC.	2025-09-08 downloaded from the CCDC.
;
_audit_creation_date             2025-07-21
_audit_creation_method           
;
Olex2 1.5-ac5-024
(compiled 2022.04.12 svn.rca3783a0 for Rigaku Oxford Diffraction, GUI svn.r6498)
;
_shelx_SHELXL_version_number     2018/3
_chemical_name_common            ?
_chemical_name_systematic        ?
_chemical_formula_moiety         
'C30 H38 N2 Tb, C24 H20 B, 3(C2 H4 O0.50), 2(C2 H4 O0.50)'
_chemical_formula_sum            'C66 H82 B N2 O3 Tb'
_chemical_formula_weight         1121.06
_chemical_melting_point          ?
_chemical_oxdiff_formula         C54H58TbBN2
_chemical_oxdiff_usercomment     Cp*2Tb(bipy)(BPh4)
loop_
_atom_type_symbol
_atom_type_description
_atom_type_scat_dispersion_real
_atom_type_scat_dispersion_imag
_atom_type_scat_source
C C 0.0033 0.0016 'International Tables Vol C Tables 4.2.6.8 and 6.1.1.4'
H H 0.0000 0.0000 'International Tables Vol C Tables 4.2.6.8 and 6.1.1.4'
B B 0.0013 0.0007 'International Tables Vol C Tables 4.2.6.8 and 6.1.1.4'
N N 0.0061 0.0033 'International Tables Vol C Tables 4.2.6.8 and 6.1.1.4'
O O 0.0106 0.0060 'International Tables Vol C Tables 4.2.6.8 and 6.1.1.4'
Tb Tb -0.1723 4.1537 'International Tables Vol C Tables 4.2.6.8 and 6.1.1.4'

_shelx_space_group_comment       
;
The symmetry employed for this shelxl refinement is uniquely defined
by the following loop, which should always be used as a source of
symmetry information in preference to the above space-group names.
They are only intended as comments.
;
_space_group_crystal_system      monoclinic
_space_group_IT_number           15
_space_group_name_H-M_alt        'C 1 2/c 1'
_space_group_name_Hall           '-C 2yc'
loop_
_space_group_symop_operation_xyz
'x, y, z'
'-x, y, -z+1/2'
'x+1/2, y+1/2, z'
'-x+1/2, y+1/2, -z+1/2'
'-x, -y, -z'
'x, -y, z-1/2'
'-x+1/2, -y+1/2, -z'
'x+1/2, -y+1/2, z-1/2'

_cell_length_a                   17.6459(6)
_cell_length_b                   21.3539(6)
_cell_length_c                   17.3232(7)
_cell_angle_alpha                90
_cell_angle_beta                 120.680(5)
_cell_angle_gamma                90
_cell_volume                     5613.9(4)
_cell_formula_units_Z            4
_cell_measurement_reflns_used    17547
_cell_measurement_temperature    99.8(9)
_cell_measurement_theta_max      25.2240
_cell_measurement_theta_min      2.9630
_shelx_estimated_absorpt_T_max   0.877
_shelx_estimated_absorpt_T_min   0.774
_exptl_absorpt_coefficient_mu    1.308
_exptl_absorpt_correction_T_max  1.000
_exptl_absorpt_correction_T_min  0.589
_exptl_absorpt_correction_type   gaussian
_exptl_absorpt_process_details   
;
CrysAlisPro 1.171.41.120a (Rigaku Oxford Diffraction, 2021)
Numerical absorption correction based on gaussian integration over
a multifaceted crystal model
Empirical absorption correction using spherical harmonics,
implemented in SCALE3 ABSPACK scaling algorithm.
;
_exptl_absorpt_special_details   ?
_exptl_crystal_colour            orange
_exptl_crystal_colour_primary    orange
_exptl_crystal_density_diffrn    1.326
_exptl_crystal_density_meas      ?
_exptl_crystal_density_method    ?
_exptl_crystal_description       block
_exptl_crystal_F_000             2344
loop_
_exptl_crystal_face_index_h
_exptl_crystal_face_index_k
_exptl_crystal_face_index_l
_exptl_crystal_face_perp_dist
-1 -1 0 0.0576
1 1 0 0.0678
40 4 -16 0.0661
-38 11 22 0.0671
-2 -1 0 0.0573
2 1 0 0.0706
1 -1 -1 0.0685
-1 1 1 0.0800
0 30 0 0.0773
-5 3 1 0.0363
-4 4 0 0.0273
0 -2 2 0.0686
0 2 -2 0.0482
3 -5 -1 0.0516

_exptl_crystal_size_max          0.206
_exptl_crystal_size_mid          0.154
_exptl_crystal_size_min          0.103
loop_
_exptl_oxdiff_crystal_face_indexfrac_h
_exptl_oxdiff_crystal_face_indexfrac_k
_exptl_oxdiff_crystal_face_indexfrac_l
_exptl_oxdiff_crystal_face_x
_exptl_oxdiff_crystal_face_y
_exptl_oxdiff_crystal_face_z
-0.9991 -0.9996 -0.0006 -0.0027 -0.0220 0.0527
0.9991 0.9996 0.0006 0.0027 0.0220 -0.0527
39.6433 3.5086 -15.7449 -0.0964 -0.3975 -0.9125
-37.6537 11.1472 22.0412 0.2184 0.9078 0.3581
-1.9977 -0.9990 0.4991 0.0041 -0.0071 0.0698
1.9977 0.9990 -0.4991 -0.0041 0.0071 -0.0698
1.0002 -1.0002 -0.5011 0.0136 -0.0381 -0.0049
-1.0002 1.0002 0.5011 -0.0136 0.0381 0.0049
-0.0709 30.1251 0.2411 -0.6022 0.7046 -0.3755
-5.0042 3.0000 1.0062 -0.1166 0.1030 0.1192
-4.0115 3.9979 -0.4897 -0.2032 0.0838 0.1369
0.0140 -1.9964 2.4913 0.1896 0.0222 -0.0930
-0.0140 1.9964 -2.4913 -0.1896 -0.0222 0.0930
3.0081 -4.9986 -0.5085 0.1410 -0.1333 -0.0372

_exptl_transmission_factor_max   ?
_exptl_transmission_factor_min   ?
_diffrn_reflns_av_R_equivalents  0.0544
_diffrn_reflns_av_unetI/netI     0.0237
_diffrn_reflns_Laue_measured_fraction_full 0.996
_diffrn_reflns_Laue_measured_fraction_max 0.986
_diffrn_reflns_limit_h_max       21
_diffrn_reflns_limit_h_min       -21
_diffrn_reflns_limit_k_max       25
_diffrn_reflns_limit_k_min       -25
_diffrn_reflns_limit_l_max       20
_diffrn_reflns_limit_l_min       -20
_diffrn_reflns_number            47856
_diffrn_reflns_point_group_measured_fraction_full 0.996
_diffrn_reflns_point_group_measured_fraction_max 0.986
_diffrn_reflns_theta_full        25.242
_diffrn_reflns_theta_max         25.387
_diffrn_reflns_theta_min         2.995
_diffrn_ambient_environment      N~2~
_diffrn_ambient_temperature      99.8(9)
_diffrn_detector                 'Hybrid Pixel Array Detector'
_diffrn_detector_area_resol_mean 10.0000
_diffrn_detector_type            HyPix
_diffrn_measured_fraction_theta_full 0.996
_diffrn_measured_fraction_theta_max 0.986
_diffrn_measurement_details      
;
List of Runs (angles in degrees, time in seconds):

  # Type    Start    End  Width  t~exp~   \w     \q     \k     \f   Frames
#--------------------------------------------------------------------------
  1  \w    -24.00   3.00   0.50   45.33    --   -4.53 -95.00  75.00   54
  2  \w    -76.00 -16.00   0.50   45.33    --   -4.53 -73.00 -39.00  120
  3  \w    -34.00   5.00   0.50   45.33    --   -4.53 -37.00 150.00   78
  4  \w     13.00  38.00   0.50   45.33    --    5.31 -99.00  60.00   50
  5  \w     14.00  39.00   0.50   45.33    --    5.31 -99.00-180.00   50
  6  \w    -19.00   6.00   0.50   45.33    --   -4.56 -53.00 117.44   50
  7  \w    -73.00 -43.00   0.50   45.33    --   -4.56   0.00-150.00   60
  8  \w    -33.00  -7.00   0.50   45.33    --   -4.56 -37.00-180.00   52
  9  \w    -41.00   3.00   0.50   45.33    --   -4.56 -37.00  60.00   88
 10  \w     17.00  43.00   0.50   45.33    --   -4.56   0.00-150.00   52
 11  \w    -19.00  15.00   0.50   45.33    --   -4.56  57.00  90.00   68
 12  \w    -11.00  15.00   0.50   45.33    --   -4.56  57.00 -30.00   52
 13  \w    -20.00   7.00   0.50   45.33    --   -4.56  67.00-114.32   54
 14  \w    -19.00  15.00   0.50   45.33    --   -4.56  57.00-150.00   68
 15  \w    -16.00  15.00   0.50   45.33    --   -4.56  57.00 150.00   62
 16  \w      5.00  31.00   0.50   45.33    --   -4.56  37.00 -60.00   52
 17  \w     -5.00  28.00   0.50   45.33    --   -4.56  23.00  17.90   66
 18  \w     10.00  63.00   0.50   45.33    --   -4.56  19.00  30.00  106
 19  \w      1.00  26.00   0.50   45.33    --    5.57 -77.00-150.00   50
 20  \w     -7.00  22.00   0.50   45.33    --    5.57  50.00  11.88   58
 21  \w     -6.00  19.00   0.50   45.33    --    5.57  53.00 -85.62   50
;
_diffrn_measurement_device       'four-circle diffractometer'
_diffrn_measurement_device_type  'XtaLAB Synergy, Dualflex, HyPix'
_diffrn_measurement_method       '\w scans'
_diffrn_orient_matrix_type       
'CrysAlisPro convention (1999,Acta A55,543-557)'
_diffrn_orient_matrix_UB_11      0.0230460000
_diffrn_orient_matrix_UB_12      -0.0204116000
_diffrn_orient_matrix_UB_13      0.0595998000
_diffrn_orient_matrix_UB_21      -0.0011619000
_diffrn_orient_matrix_UB_22      0.0231649000
_diffrn_orient_matrix_UB_23      0.0274852000
_diffrn_orient_matrix_UB_31      -0.0405546000
_diffrn_orient_matrix_UB_32      -0.0121851000
_diffrn_orient_matrix_UB_33      -0.0468700000
_diffrn_radiation_monochromator  mirror
_diffrn_radiation_probe          x-ray
_diffrn_radiation_type           'Mo K\a'
_diffrn_radiation_wavelength     0.71073
_diffrn_source                   'micro-focus sealed X-ray tube'
_diffrn_source_type              'PhotonJet (Mo) X-ray Source'
_reflns_Friedel_coverage         0.000
_reflns_Friedel_fraction_full    .
_reflns_Friedel_fraction_max     .
_reflns_number_gt                4773
_reflns_number_total             5101
_reflns_special_details          
;
 Reflections were merged by SHELXL according to the crystal
 class for the calculation of statistics and refinement.
 
 _reflns_Friedel_fraction is defined as the number of unique
 Friedel pairs measured divided by the number that would be
 possible theoretically, ignoring centric projections and
 systematic absences.
;
_reflns_threshold_expression     'I > 2\s(I)'
_computing_cell_refinement       'CrysAlisPro 1.171.41.120a (Rigaku OD, 2021)'
_computing_data_collection       'CrysAlisPro 1.171.41.120a (Rigaku OD, 2021)'
_computing_data_reduction        'CrysAlisPro 1.171.41.120a (Rigaku OD, 2021)'
_computing_molecular_graphics    'Olex2 1.5-ac5-024 (Dolomanov et al., 2009)'
_computing_publication_material  'Olex2 1.5-ac5-024 (Dolomanov et al., 2009)'
_computing_structure_refinement  'SHELXL 2018/3 (Sheldrick, 2015)'
_computing_structure_solution    'SHELXT 2018/2 (Sheldrick, 2018)'
_refine_diff_density_max         2.471
_refine_diff_density_min         -1.417
_refine_diff_density_rms         0.102
_refine_ls_extinction_coef       .
_refine_ls_extinction_method     none
_refine_ls_goodness_of_fit_ref   1.185
_refine_ls_hydrogen_treatment    constr
_refine_ls_matrix_type           full
_refine_ls_number_parameters     438
_refine_ls_number_reflns         5101
_refine_ls_number_restraints     721
_refine_ls_R_factor_all          0.0637
_refine_ls_R_factor_gt           0.0592
_refine_ls_restrained_S_all      1.144
_refine_ls_shift/su_max          0.001
_refine_ls_shift/su_mean         0.000
_refine_ls_structure_factor_coef Fsqd
_refine_ls_weighting_details     
'w=1/[\s^2^(Fo^2^)+(0.0442P)^2^+47.8233P] where P=(Fo^2^+2Fc^2^)/3'
_refine_ls_weighting_scheme      calc
_refine_ls_wR_factor_gt          0.1390
_refine_ls_wR_factor_ref         0.1412
_refine_special_details          ?
_olex2_refinement_description    
;
1. Fixed Uiso
 At 1.2 times of:
  All C(H) groups, All C(H,H) groups
 At 1.5 times of:
  All C(H,H,H) groups
2. Restrained distances
 C3-C2 = C3-C4 = C2-C22 = C22-C5 = C5-C4
 1.42 with sigma of 0.02
 C3-C8 = C4-C9
 1.5 with sigma of 0.02
 C2-C7 = C22-C6 = C5-C10
 1.51 with sigma of 0.02
 C15-C11 = C15-C14 = C11-C12 = C12-C13 = C13-C14
 1.42 with sigma of 0.02
 C15-C20 = C14-C19
 1.5 with sigma of 0.02
 C11-C16 = C12-C17 = C13-C18
 1.51 with sigma of 0.02
 C1A-C1B = C1D-C1E
 1.38 with sigma of 0.02
 C1-O1I = C1-C1L
 1.44 with sigma of 0.02
 C1J-C1K
 1.54 with sigma of 0.02
 O1I-C1J = C1K-C1L
 1.53 with sigma of 0.02
 O3-C1Q = O3-C1T
 1.44 with sigma of 0.02
 C1R-C1S
 1.54 with sigma of 0.02
 C1Q-C1R = C1S-C1T
 1.53 with sigma of 0.02
 C1N-C1O
 1.54 with sigma of 0.02
 C1M-C1N = C1O-C1P
 1.53 with sigma of 0.02
 O2-C1M = O2-C1P
 1.44 with sigma of 0.02
 C3-C7 = C3-C9 = C2-C6
 2.6 with sigma of 0.04
 C3-C22 = C3-C5
 2.29 with sigma of 0.04
 C22-C10 = C5-C9
 2.61 with sigma of 0.04
 C2-C5 = C22-C4
 2.3 with sigma of 0.04
 C11-C13 = C12-C14
 2.3 with sigma of 0.04
 C15-C12 = C15-C13
 2.29 with sigma of 0.04
 C15-C16 = C15-C19 = C11-C17
 2.6 with sigma of 0.04
 C12-C18 = C13-C19
 2.61 with sigma of 0.04
 C1B-C1D
 2.35 with sigma of 0.04
 C1-C1J = C1-C1K = O1I-C1K = C1J-C1L
 2.38 with sigma of 0.04
 O3-C1R = O3-C1S = C1Q-C1S = C1R-C1T
 2.38 with sigma of 0.04
 O2-C1N = O2-C1O = C1M-C1O = C1N-C1P
 2.38 with sigma of 0.04
 C8-C2 \\sim C8-C4 \\sim C7-C3 \\sim C7-C22 \\sim C6-C2 \\sim C6-C5 \\sim
C10-C22 \\sim C10-C4 \\sim C9-C5 ~
 C9-C3
 with sigma of 0.04
 C3-C8 \\sim C2-C7 \\sim C22-C6 \\sim C5-C10 \\sim C4-C9
 with sigma of 0.02
 C3-C2 \\sim C2-C22 \\sim C22-C5 \\sim C5-C4 \\sim C4-C3
 with sigma of 0.02
 C3-C22 \\sim C2-C5 \\sim C22-C4 \\sim C4-C2 \\sim C3-C5
 with sigma of 0.04
 C15-C20 \\sim C11-C16 \\sim C12-C17 \\sim C13-C18 \\sim C14-C19
 with sigma of 0.02
 C20-C11 \\sim C20-C14 \\sim C16-C15 \\sim C16-C12 \\sim C17-C11 \\sim C17-C13
\\sim C18-C12 \\sim C18-C14
 \\sim C19-C13 \\sim C19-C15
 with sigma of 0.04
 C15-C11 \\sim C11-C12 \\sim C12-C13 \\sim C13-C14 \\sim C14-C15
 with sigma of 0.02
 C15-C12 \\sim C11-C13 \\sim C12-C14 \\sim C14-C11 \\sim C15-C13
 with sigma of 0.04
 C1D-C1B \\sim C1E-C1A
 with sigma of 0.04
 C1A-C1B \\sim C1D-C1E
 with sigma of 0.02
 C1J-C1L \\sim O1I-C1K
 with sigma of 0.04
 C1-C1J \\sim C1-C1K
 with sigma of 0.04
 O1I-C1J \\sim C1J-C1K \\sim C1K-C1L
 with sigma of 0.02
 C1-O1I \\sim C1-C1L
 with sigma of 0.02
 C1R-C1T \\sim C1Q-C1S
 with sigma of 0.04
 O3-C1Q \\sim O3-C1T
 with sigma of 0.02
 O3-C1R \\sim O3-C1S
 with sigma of 0.04
 C1Q-C1R \\sim C1R-C1S \\sim C1S-C1T
 with sigma of 0.02
 O2-C1N \\sim O2-C1O
 with sigma of 0.04
 C1M-C1N \\sim C1N-C1O \\sim C1O-C1P
 with sigma of 0.02
 C1N-C1P \\sim C1M-C1O
 with sigma of 0.04
 O2-C1M \\sim O2-C1P
 with sigma of 0.02
3. Restrained planarity
 C3, C2, C22, C5, C4, C9, C10, C6, C7, C8
 with sigma of 0.1
 C15, C11, C12, C13, C14, C19, C18, C17, C16, C20
 with sigma of 0.1
 C1A, C1B, C1D, C1E
 with sigma of 0.1
4. Uiso/Uaniso restraints and constraints
C3 \\sim C2 \\sim C22 \\sim C5 \\sim C4 \\sim C9 \\sim C10 \\sim C6 \\sim C7
\\sim C8: within 2A with sigma of 0.04 and sigma for terminal atoms of 0.08
within 2A
C15 \\sim C11 \\sim C12 \\sim C13 \\sim C14 \\sim C19 \\sim C18 \\sim C17 \\sim
C16 \\sim C20: within 2A with sigma of 0.04 and sigma for terminal atoms of
0.08 within 2A
C1A \\sim C1B \\sim C1D \\sim C1E: within 2A with sigma of 0.04 and sigma for
terminal atoms of 0.08 within 2A
C1 \\sim O1I \\sim C1J \\sim C1K \\sim C1L: within 2A with sigma of 0.04 and
sigma for terminal atoms of 0.08 within 2A
O3 \\sim C1Q \\sim C1R \\sim C1S \\sim C1T: within 2A with sigma of 0.04 and
sigma for terminal atoms of 0.08 within 2A
O2 \\sim C1M \\sim C1N \\sim C1O \\sim C1P: within 2A with sigma of 0.04 and
sigma for terminal atoms of 0.08 within 2A
Uanis(C3) = Uanis(C11)
Uanis(C14) = Uanis(C5)
Uanis(C9) = Uanis(C20)
Uanis(C19) = Uanis(C10)
Uanis(C7) = Uanis(C17)
Uanis(C13) = Uanis(C22)
Uanis(C18) = Uanis(C6)
Uanis(C4) = Uanis(C15)
Uanis(C2) = Uanis(C12)
Uanis(C8) = Uanis(C16)
5. Rigid body (RIGU) restrains
 C3, C2, C22, C5, C4, C9, C10, C6, C7, C8
 with sigma for 1-2 distances of 0.004 and sigma for 1-3 distances of 0.004
 C15, C11, C12, C13, C14, C19, C18, C17, C16, C20
 with sigma for 1-2 distances of 0.004 and sigma for 1-3 distances of 0.004
 C1A, C1B, C1D, C1E
 with sigma for 1-2 distances of 0.004 and sigma for 1-3 distances of 0.004
 C1, O1I, C1J, C1K, C1L
 with sigma for 1-2 distances of 0.004 and sigma for 1-3 distances of 0.004
 O3, C1Q, C1R, C1S, C1T
 with sigma for 1-2 distances of 0.004 and sigma for 1-3 distances of 0.004
 O2, C1M, C1N, C1O, C1P
 with sigma for 1-2 distances of 0.004 and sigma for 1-3 distances of 0.004
6. Others
 Fixed Sof: C22(0.5) C2(0.5) C3(0.5) C4(0.5) C5(0.5) C6(0.5) H6A(0.5) H6B(0.5)
 H6C(0.5) C7(0.5) H7A(0.5) H7B(0.5) H7C(0.5) C8(0.5) H8A(0.5) H8B(0.5) H8C(0.5)
 C9(0.5) H9A(0.5) H9B(0.5) H9C(0.5) C10(0.5) H10A(0.5) H10B(0.5) H10C(0.5)
 C11(0.5) C12(0.5) C13(0.5) C14(0.5) C15(0.5) C16(0.5) H16A(0.5) H16B(0.5)
 H16C(0.5) C17(0.5) H17A(0.5) H17B(0.5) H17C(0.5) C18(0.5) H18A(0.5) H18B(0.5)
 H18C(0.5) C19(0.5) H19A(0.5) H19B(0.5) H19C(0.5) C20(0.5) H20A(0.5) H20B(0.5)
 H20C(0.5) C1(0.5) H1C(0.5) H1F(0.5) O1I(0.5) C1J(0.5) H1JA(0.5) H1JB(0.5)
 C1K(0.5) H1KA(0.5) H1KB(0.5) C1L(0.5) H1LA(0.5) H1LB(0.5) O3(0.5) C1Q(0.5)
 H1QA(0.5) H1QB(0.5) C1R(0.5) H1RA(0.5) H1RB(0.5) C1S(0.5) H1SA(0.5) H1SB(0.5)
 C1T(0.5) H1TA(0.5) H1TB(0.5) O2(0.5) C1M(0.5) H1MA(0.5) H1MB(0.5) C1N(0.5)
 H1NA(0.5) H1NB(0.5) C1O(0.5) H1OA(0.5) H1OB(0.5) C1P(0.5) H1PA(0.5) H1PB(0.5)
7.a Secondary CH2 refined with riding coordinates:
 C1(H1C,H1F), C1J(H1JA,H1JB), C1K(H1KA,H1KB), C1L(H1LA,H1LB), C1Q(H1QA,H1QB),
 C1R(H1RA,H1RB), C1S(H1SA,H1SB), C1T(H1TA,H1TB), C1M(H1MA,H1MB), C1N(H1NA,H1NB),
  C1O(H1OA,H1OB), C1P(H1PA,H1PB)
7.b Aromatic/amide H refined with riding coordinates:
 C1A(H1A), C1B(H1B), C1D(H1D), C1E(H1E), C27(H27), C28(H28), C29(H29),
 C30(H30), C31(H31), C33(H33), C34(H34), C35(H35), C36(H36), C37(H37)
7.c Idealised Me refined as rotating group:
 C6(H6A,H6B,H6C), C7(H7A,H7B,H7C), C8(H8A,H8B,H8C), C9(H9A,H9B,H9C), C10(H10A,
 H10B,H10C), C16(H16A,H16B,H16C), C17(H17A,H17B,H17C), C18(H18A,H18B,H18C),
 C19(H19A,H19B,H19C), C20(H20A,H20B,H20C)
;
_atom_sites_solution_hydrogens   geom
_atom_sites_solution_primary     dual
_atom_sites_solution_secondary   ?
loop_
_atom_site_label
_atom_site_type_symbol
_atom_site_fract_x
_atom_site_fract_y
_atom_site_fract_z
_atom_site_U_iso_or_equiv
_atom_site_adp_type
_atom_site_occupancy
_atom_site_site_symmetry_order
_atom_site_calc_flag
_atom_site_refinement_flags_posn
_atom_site_refinement_flags_adp
_atom_site_refinement_flags_occupancy
_atom_site_disorder_assembly
_atom_site_disorder_group
Tb1 Tb 0.500000 0.69822(2) -0.250000 0.04240(15) Uani 1 2 d S T P . .
N1 N 0.5167(4) 0.6182(3) -0.3414(4) 0.0609(15) Uani 1 1 d . . . . .
C22 C 0.6650(15) 0.7371(8) -0.2084(12) 0.0624(19) Uani 0.5 1 d D U P A 1
C1A C 0.4782(9) 0.5605(5) -0.3530(7) 0.122(4) Uani 1 1 d D U . . .
H1A H 0.455307 0.550608 -0.315335 0.147 Uiso 1 1 calc R U . . .
C1B C 0.4696(10) 0.5154(6) -0.4142(8) 0.153(6) Uani 1 1 d D U . . .
H1B H 0.439599 0.477518 -0.418339 0.184 Uiso 1 1 calc R U . . .
C1D C 0.5439(5) 0.5807(4) -0.4546(6) 0.076(2) Uani 1 1 d D U . . .
H1D H 0.571329 0.589271 -0.488419 0.091 Uiso 1 1 calc R U . . .
C1E C 0.5480(5) 0.6260(4) -0.3957(6) 0.081(2) Uani 1 1 d D U . . .
H1E H 0.574812 0.664903 -0.394086 0.098 Uiso 1 1 calc R U . . .
C2 C 0.6761(13) 0.6935(7) -0.1430(11) 0.063(2) Uani 0.5 1 d D U P A 1
C3 C 0.6432(10) 0.7194(6) -0.0910(8) 0.058(3) Uani 0.5 1 d D U P A 1
C4 C 0.6065(10) 0.7790(6) -0.1278(9) 0.055(2) Uani 0.5 1 d D U P A 1
C5 C 0.6197(16) 0.7888(7) -0.2007(12) 0.057(2) Uani 0.5 1 d D U P A 1
C6 C 0.698(2) 0.7348(14) -0.273(2) 0.096(6) Uani 0.5 1 d D U P A 1
H6A H 0.741883 0.768097 -0.258536 0.144 Uiso 0.5 1 calc R U P A 1
H6B H 0.648984 0.740721 -0.334606 0.144 Uiso 0.5 1 calc R U P A 1
H6C H 0.725945 0.694029 -0.268609 0.144 Uiso 0.5 1 calc R U P A 1
C7 C 0.7252(19) 0.6327(10) -0.1297(17) 0.094(6) Uani 0.5 1 d D U P A 1
H7A H 0.728096 0.609626 -0.079308 0.141 Uiso 0.5 1 calc R U P A 1
H7B H 0.785075 0.641667 -0.116647 0.141 Uiso 0.5 1 calc R U P A 1
H7C H 0.694313 0.607333 -0.184334 0.141 Uiso 0.5 1 calc R U P A 1
C8 C 0.6533(13) 0.6934(10) -0.0056(10) 0.100(5) Uani 0.5 1 d D U P A 1
H8A H 0.654833 0.647541 -0.007257 0.150 Uiso 0.5 1 calc R U P A 1
H8B H 0.603449 0.706784 0.000311 0.150 Uiso 0.5 1 calc R U P A 1
H8C H 0.708343 0.708816 0.045685 0.150 Uiso 0.5 1 calc R U P A 1
C9 C 0.5738(10) 0.8273(8) -0.0882(12) 0.083(4) Uani 0.5 1 d D U P A 1
H9A H 0.596217 0.868630 -0.091300 0.125 Uiso 0.5 1 calc R U P A 1
H9B H 0.594698 0.816738 -0.025451 0.125 Uiso 0.5 1 calc R U P A 1
H9C H 0.509239 0.827872 -0.122222 0.125 Uiso 0.5 1 calc R U P A 1
C10 C 0.6087(11) 0.8500(7) -0.2496(12) 0.082(4) Uani 0.5 1 d D U P A 1
H10A H 0.559810 0.846315 -0.311643 0.123 Uiso 0.5 1 calc R U P A 1
H10B H 0.663107 0.859683 -0.249373 0.123 Uiso 0.5 1 calc R U P A 1
H10C H 0.596109 0.883671 -0.219273 0.123 Uiso 0.5 1 calc R U P A 1
C11 C 0.6541(9) 0.6931(5) -0.0958(8) 0.058(3) Uani 0.5 1 d D U P A 2
C12 C 0.6773(13) 0.6871(7) -0.1624(11) 0.063(2) Uani 0.5 1 d D U P A 2
C13 C 0.6544(17) 0.7433(8) -0.2123(13) 0.0624(19) Uani 0.5 1 d D U P A 2
C14 C 0.6236(16) 0.7858(7) -0.1720(12) 0.057(2) Uani 0.5 1 d D U P A 2
C15 C 0.6219(9) 0.7548(6) -0.1007(8) 0.055(2) Uani 0.5 1 d D U P A 2
C16 C 0.6772(13) 0.6473(9) -0.0199(11) 0.100(5) Uani 0.5 1 d D U P A 2
H16A H 0.686912 0.605641 -0.037158 0.150 Uiso 0.5 1 calc R U P A 2
H16B H 0.628689 0.645298 -0.007898 0.150 Uiso 0.5 1 calc R U P A 2
H16C H 0.730954 0.661233 0.034206 0.150 Uiso 0.5 1 calc R U P A 2
C17 C 0.7236(19) 0.6307(11) -0.1725(17) 0.094(6) Uani 0.5 1 d D U P A 2
H17A H 0.784816 0.629661 -0.122721 0.141 Uiso 0.5 1 calc R U P A 2
H17B H 0.722587 0.633564 -0.229490 0.141 Uiso 0.5 1 calc R U P A 2
H17C H 0.693364 0.592371 -0.171874 0.141 Uiso 0.5 1 calc R U P A 2
C18 C 0.681(2) 0.7622(13) -0.279(2) 0.096(6) Uani 0.5 1 d D U P A 2
H18A H 0.710838 0.726921 -0.289384 0.144 Uiso 0.5 1 calc R U P A 2
H18B H 0.721854 0.797908 -0.255656 0.144 Uiso 0.5 1 calc R U P A 2
H18C H 0.628924 0.773993 -0.336165 0.144 Uiso 0.5 1 calc R U P A 2
C19 C 0.6093(12) 0.8552(6) -0.1920(13) 0.082(4) Uani 0.5 1 d D U P A 2
H19A H 0.666514 0.876161 -0.167172 0.123 Uiso 0.5 1 calc R U P A 2
H19B H 0.577184 0.872767 -0.164687 0.123 Uiso 0.5 1 calc R U P A 2
H19C H 0.575101 0.861613 -0.257104 0.123 Uiso 0.5 1 calc R U P A 2
C20 C 0.5931(11) 0.7836(9) -0.0401(11) 0.083(4) Uani 0.5 1 d D U P A 2
H20A H 0.528796 0.781599 -0.069377 0.125 Uiso 0.5 1 calc R U P A 2
H20B H 0.612131 0.827484 -0.028332 0.125 Uiso 0.5 1 calc R U P A 2
H20C H 0.619819 0.760566 0.016708 0.125 Uiso 0.5 1 calc R U P A 2
C21 C 0.5025(6) 0.5241(4) -0.4670(6) 0.082(2) Uani 1 1 d . . . . .
C26 C 0.5328(5) 0.7268(4) -0.6633(6) 0.073(2) Uani 1 1 d . . . . .
C27 C 0.6151(5) 0.7265(5) -0.5870(6) 0.089(3) Uani 1 1 d . . . . .
H27 H 0.658310 0.698095 -0.583252 0.107 Uiso 1 1 calc R U . . .
C28 C 0.6367(6) 0.7661(6) -0.5160(7) 0.106(4) Uani 1 1 d . . . . .
H28 H 0.693754 0.763751 -0.464050 0.127 Uiso 1 1 calc R U . . .
C29 C 0.5769(7) 0.8093(6) -0.5188(7) 0.100(3) Uani 1 1 d . . . . .
H29 H 0.593000 0.836833 -0.469644 0.120 Uiso 1 1 calc R U . . .
C30 C 0.4942(7) 0.8119(5) -0.5933(7) 0.091(3) Uani 1 1 d . . . . .
H30 H 0.451915 0.841011 -0.596506 0.109 Uiso 1 1 calc R U . . .
C31 C 0.4735(5) 0.7721(4) -0.6629(6) 0.076(2) Uani 1 1 d . . . . .
H31 H 0.415964 0.774640 -0.714217 0.091 Uiso 1 1 calc R U . . .
C32 C 0.5780(5) 0.6351(4) -0.7424(6) 0.073(2) Uani 1 1 d . . . . .
C33 C 0.6197(6) 0.5923(6) -0.6725(7) 0.105(3) Uani 1 1 d . . . . .
H33 H 0.603661 0.591897 -0.627812 0.126 Uiso 1 1 calc R U . . .
C34 C 0.6834(6) 0.5502(6) -0.6640(8) 0.100(3) Uani 1 1 d . . . . .
H34 H 0.712055 0.523369 -0.613246 0.120 Uiso 1 1 calc R U . . .
C35 C 0.7042(6) 0.5478(5) -0.7298(8) 0.094(3) Uani 1 1 d . . . . .
H35 H 0.747045 0.518863 -0.725445 0.113 Uiso 1 1 calc R U . . .
C36 C 0.6635(6) 0.5870(5) -0.8015(7) 0.092(3) Uani 1 1 d . . . . .
H36 H 0.676794 0.584595 -0.848132 0.111 Uiso 1 1 calc R U . . .
C37 C 0.6026(5) 0.6304(4) -0.8067(6) 0.078(2) Uani 1 1 d . . . . .
H37 H 0.576580 0.658220 -0.856477 0.094 Uiso 1 1 calc R U . . .
B1 B 0.500000 0.6824(9) -0.750000 0.085(4) Uani 1 2 d S T P . .
C1 C 0.7890(17) 0.3951(11) 0.0704(16) 0.151(12) Uani 0.5 1 d D U P B -1
H1C H 0.808550 0.394482 0.025981 0.181 Uiso 0.5 1 calc R U P B -1
H1F H 0.755581 0.356231 0.063453 0.181 Uiso 0.5 1 calc R U P B -1
O1I O 0.7358(9) 0.4478(7) 0.0565(9) 0.100(4) Uani 0.5 1 d D U P B -1
C1J C 0.7979(16) 0.4981(9) 0.1134(15) 0.121(8) Uani 0.5 1 d D U P B -1
H1JA H 0.826774 0.517988 0.083412 0.145 Uiso 0.5 1 calc R U P B -1
H1JB H 0.767429 0.530593 0.128311 0.145 Uiso 0.5 1 calc R U P B -1
C1K C 0.862(2) 0.4630(14) 0.1944(14) 0.165(12) Uani 0.5 1 d D U P B -1
H1KA H 0.842891 0.460931 0.238836 0.198 Uiso 0.5 1 calc R U P B -1
H1KB H 0.921183 0.482719 0.222689 0.198 Uiso 0.5 1 calc R U P B -1
C1L C 0.864(2) 0.3991(14) 0.1593(16) 0.157(13) Uani 0.5 1 d D U P B -1
H1LA H 0.918763 0.392970 0.158485 0.188 Uiso 0.5 1 calc R U P B -1
H1LB H 0.860102 0.366535 0.198041 0.188 Uiso 0.5 1 calc R U P B -1
O3 O 0.5333(13) 0.9509(10) -0.0397(17) 0.161(7) Uani 0.5 1 d D U P C -2
C1Q C 0.5817(15) 0.985(2) 0.042(2) 0.135(10) Uani 0.5 1 d D U P C -2
H1QA H 0.614570 1.019914 0.034507 0.162 Uiso 0.5 1 calc R U P C -2
H1QB H 0.624498 0.957426 0.090607 0.162 Uiso 0.5 1 calc R U P C -2
C1R C 0.5167(15) 1.0107(12) 0.0655(14) 0.116(8) Uani 0.5 1 d D U P C -2
H1RA H 0.538850 1.049311 0.101991 0.139 Uiso 0.5 1 calc R U P C -2
H1RB H 0.502142 0.979398 0.098166 0.139 Uiso 0.5 1 calc R U P C -2
C1S C 0.4383(17) 1.0241(18) -0.0267(18) 0.125(10) Uani 0.5 1 d D U P C -2
H1SA H 0.382185 1.020398 -0.027025 0.149 Uiso 0.5 1 calc R U P C -2
H1SB H 0.442206 1.066388 -0.047806 0.149 Uiso 0.5 1 calc R U P C -2
C1T C 0.4461(14) 0.9743(14) -0.0826(17) 0.129(9) Uani 0.5 1 d D U P C -2
H1TA H 0.404861 0.939704 -0.092145 0.155 Uiso 0.5 1 calc R U P C -2
H1TB H 0.430153 0.991670 -0.142013 0.155 Uiso 0.5 1 calc R U P C -2
O2 O 0.794(2) 0.6139(11) -0.368(2) 0.202(11) Uani 0.5 1 d D U P D -1
C1M C 0.744(2) 0.5578(16) -0.388(3) 0.217(14) Uani 0.5 1 d D U P D -1
H1MA H 0.682827 0.563873 -0.437916 0.260 Uiso 0.5 1 calc R U P D -1
H1MB H 0.742648 0.542343 -0.334446 0.260 Uiso 0.5 1 calc R U P D -1
C1N C 0.795(2) 0.5141(13) -0.413(2) 0.175(14) Uani 0.5 1 d D U P D -1
H1NA H 0.776511 0.469908 -0.415650 0.210 Uiso 0.5 1 calc R U P D -1
H1NB H 0.789016 0.525795 -0.471265 0.210 Uiso 0.5 1 calc R U P D -1
C1O C 0.8865(18) 0.5258(13) -0.335(2) 0.155(12) Uani 0.5 1 d D U P D -1
H1OA H 0.929852 0.528645 -0.355364 0.186 Uiso 0.5 1 calc R U P D -1
H1OB H 0.905068 0.492620 -0.289207 0.186 Uiso 0.5 1 calc R U P D -1
C1P C 0.875(2) 0.5883(12) -0.301(2) 0.162(12) Uani 0.5 1 d D U P D -1
H1PA H 0.874439 0.582282 -0.244417 0.195 Uiso 0.5 1 calc R U P D -1
H1PB H 0.924217 0.616758 -0.288545 0.195 Uiso 0.5 1 calc R U P D -1

loop_
_atom_site_aniso_label
_atom_site_aniso_U_11
_atom_site_aniso_U_22
_atom_site_aniso_U_33
_atom_site_aniso_U_23
_atom_site_aniso_U_13
_atom_site_aniso_U_12
Tb1 0.0314(2) 0.0460(2) 0.0463(2) 0.000 0.01723(17) 0.000
N1 0.052(3) 0.081(4) 0.051(3) 0.003(3) 0.027(3) 0.018(3)
C22 0.029(5) 0.075(4) 0.078(4) -0.013(3) 0.023(4) -0.007(3)
C1A 0.222(13) 0.083(7) 0.124(8) -0.045(6) 0.133(9) -0.060(8)
C1B 0.270(16) 0.116(9) 0.161(11) -0.071(8) 0.173(12) -0.076(10)
C1D 0.074(5) 0.074(5) 0.093(6) -0.024(4) 0.054(5) -0.008(4)
C1E 0.071(5) 0.090(6) 0.084(6) -0.027(5) 0.041(5) -0.007(4)
C2 0.028(3) 0.069(4) 0.072(6) -0.012(4) 0.012(4) -0.002(3)
C3 0.039(5) 0.056(8) 0.059(4) -0.008(5) 0.011(3) -0.011(6)
C4 0.030(5) 0.065(7) 0.056(7) -0.014(4) 0.012(6) -0.006(5)
C5 0.036(4) 0.054(4) 0.071(9) -0.008(4) 0.021(7) -0.010(3)
C6 0.064(12) 0.13(2) 0.109(8) -0.015(11) 0.056(8) -0.024(13)
C7 0.045(5) 0.083(6) 0.12(2) -0.019(10) 0.022(13) 0.013(4)
C8 0.072(9) 0.118(12) 0.066(6) 0.014(8) 0.003(5) -0.041(10)
C9 0.057(7) 0.099(10) 0.089(9) -0.045(7) 0.034(7) -0.016(7)
C10 0.057(6) 0.068(5) 0.111(12) 0.003(7) 0.036(9) -0.019(5)
C11 0.039(5) 0.056(8) 0.059(4) -0.008(5) 0.011(3) -0.011(6)
C12 0.028(3) 0.069(4) 0.072(6) -0.012(4) 0.012(4) -0.002(3)
C13 0.029(5) 0.075(4) 0.078(4) -0.013(3) 0.023(4) -0.007(3)
C14 0.036(4) 0.054(4) 0.071(9) -0.008(4) 0.021(7) -0.010(3)
C15 0.030(5) 0.065(7) 0.056(7) -0.014(4) 0.012(6) -0.006(5)
C16 0.072(9) 0.118(12) 0.066(6) 0.014(8) 0.003(5) -0.041(10)
C17 0.045(5) 0.083(6) 0.12(2) -0.019(10) 0.022(13) 0.013(4)
C18 0.064(12) 0.13(2) 0.109(8) -0.015(11) 0.056(8) -0.024(13)
C19 0.057(6) 0.068(5) 0.111(12) 0.003(7) 0.036(9) -0.019(5)
C20 0.057(7) 0.099(10) 0.089(9) -0.045(7) 0.034(7) -0.016(7)
C21 0.095(6) 0.072(6) 0.078(6) -0.012(4) 0.043(5) -0.009(5)
C26 0.045(4) 0.099(6) 0.075(5) 0.004(4) 0.032(4) 0.000(4)
C27 0.046(4) 0.139(9) 0.080(6) -0.008(6) 0.031(4) 0.002(5)
C28 0.058(5) 0.175(11) 0.082(6) -0.006(7) 0.034(5) -0.007(6)
C29 0.089(7) 0.134(9) 0.095(7) -0.027(6) 0.060(6) -0.021(6)
C30 0.082(6) 0.105(8) 0.101(7) -0.002(6) 0.059(6) 0.002(5)
C31 0.054(4) 0.087(6) 0.084(6) 0.009(5) 0.032(4) 0.003(4)
C32 0.044(4) 0.085(6) 0.080(5) -0.002(4) 0.025(4) -0.004(4)
C33 0.078(6) 0.144(10) 0.105(7) 0.008(7) 0.054(6) 0.020(7)
C34 0.075(6) 0.119(9) 0.102(7) 0.006(6) 0.043(6) 0.017(6)
C35 0.050(5) 0.097(7) 0.124(8) -0.011(6) 0.036(5) 0.005(5)
C36 0.069(5) 0.101(7) 0.099(7) -0.017(6) 0.038(5) -0.003(5)
C37 0.046(4) 0.087(6) 0.089(6) -0.011(5) 0.026(4) -0.003(4)
B1 0.038(6) 0.133(14) 0.076(9) 0.000 0.024(6) 0.000
C1 0.122(16) 0.140(16) 0.108(14) -0.020(13) -0.001(13) 0.041(13)
O1I 0.079(8) 0.114(10) 0.087(8) 0.015(7) 0.029(6) 0.008(7)
C1J 0.109(14) 0.130(15) 0.096(12) -0.039(11) 0.032(11) 0.024(10)
C1K 0.133(18) 0.20(2) 0.095(13) -0.035(13) 0.012(12) 0.048(16)
C1L 0.108(16) 0.19(2) 0.102(14) -0.015(14) 0.003(12) 0.074(16)
O3 0.098(11) 0.163(16) 0.186(16) -0.062(13) 0.046(11) 0.011(11)
C1Q 0.063(11) 0.110(17) 0.182(18) -0.051(15) 0.027(10) -0.016(11)
C1R 0.071(13) 0.093(15) 0.130(12) -0.025(12) 0.012(10) 0.003(12)
C1S 0.071(13) 0.12(2) 0.125(14) -0.038(14) 0.009(11) 0.000(13)
C1T 0.074(11) 0.15(2) 0.139(14) -0.043(14) 0.038(11) -0.007(14)
O2 0.21(2) 0.125(15) 0.26(3) -0.044(17) 0.11(2) 0.025(13)
C1M 0.16(2) 0.18(2) 0.28(3) -0.04(2) 0.09(2) -0.007(16)
C1N 0.18(2) 0.086(16) 0.23(3) -0.045(17) 0.08(2) -0.041(17)
C1O 0.17(2) 0.124(17) 0.18(2) -0.057(16) 0.093(18) 0.000(15)
C1P 0.20(2) 0.081(15) 0.20(3) -0.046(15) 0.094(19) -0.029(14)

_geom_special_details            
;
 All esds (except the esd in the dihedral angle between two l.s. planes)
 are estimated using the full covariance matrix.  The cell esds are taken
 into account individually in the estimation of esds in distances, angles
 and torsion angles; correlations between esds in cell parameters are only
 used when they are defined by crystal symmetry.  An approximate (isotropic)
 treatment of cell esds is used for estimating esds involving l.s. planes.
;
loop_
_geom_bond_atom_site_label_1
_geom_bond_atom_site_label_2
_geom_bond_distance
_geom_bond_site_symmetry_2
_geom_bond_publ_flag
Tb1 N1 2.446(6) 2_654 ?
Tb1 N1 2.446(6) . ?
Tb1 C3 2.661(14) 2_654 ?
Tb1 C3 2.661(14) . ?
Tb1 C4 2.632(15) 2_654 ?
Tb1 C4 2.632(15) . ?
Tb1 C5 2.66(2) 2_654 ?
Tb1 C5 2.66(2) . ?
Tb1 C13 2.64(2) . ?
Tb1 C13 2.64(2) 2_654 ?
Tb1 C14 2.66(2) 2_654 ?
Tb1 C14 2.66(2) . ?
N1 C1A 1.371(11) . ?
N1 C1E 1.322(10) . ?
C22 C2 1.401(10) . ?
C22 C5 1.408(10) . ?
C22 C6 1.512(11) . ?
C1A H1A 0.9500 . ?
C1A C1B 1.382(10) . ?
C1B H1B 0.9500 . ?
C1B C21 1.323(13) . ?
C1D H1D 0.9500 . ?
C1D C1E 1.380(9) . ?
C1D C21 1.371(11) . ?
C1E H1E 0.9500 . ?
C2 C3 1.411(10) . ?
C2 C7 1.512(11) . ?
C3 C4 1.422(10) . ?
C3 C8 1.503(11) . ?
C4 C5 1.412(10) . ?
C4 C9 1.507(11) . ?
C5 C10 1.516(11) . ?
C6 H6A 0.9800 . ?
C6 H6B 0.9800 . ?
C6 H6C 0.9800 . ?
C7 H7A 0.9800 . ?
C7 H7B 0.9800 . ?
C7 H7C 0.9800 . ?
C8 H8A 0.9800 . ?
C8 H8B 0.9800 . ?
C8 H8C 0.9800 . ?
C9 H9A 0.9800 . ?
C9 H9B 0.9800 . ?
C9 H9C 0.9800 . ?
C10 H10A 0.9800 . ?
C10 H10B 0.9800 . ?
C10 H10C 0.9800 . ?
C11 C12 1.413(10) . ?
C11 C15 1.420(10) . ?
C11 C16 1.518(11) . ?
C12 C13 1.412(10) . ?
C12 C17 1.516(11) . ?
C13 C14 1.413(10) . ?
C13 C18 1.517(11) . ?
C14 C15 1.415(10) . ?
C14 C19 1.514(11) . ?
C15 C20 1.510(11) . ?
C16 H16A 0.9800 . ?
C16 H16B 0.9800 . ?
C16 H16C 0.9800 . ?
C17 H17A 0.9800 . ?
C17 H17B 0.9800 . ?
C17 H17C 0.9800 . ?
C18 H18A 0.9800 . ?
C18 H18B 0.9800 . ?
C18 H18C 0.9800 . ?
C19 H19A 0.9800 . ?
C19 H19B 0.9800 . ?
C19 H19C 0.9800 . ?
C20 H20A 0.9800 . ?
C20 H20B 0.9800 . ?
C20 H20C 0.9800 . ?
C21 C21 1.506(17) 5_664 ?
C26 C27 1.378(11) . ?
C26 C31 1.428(11) . ?
C26 B1 1.613(14) . ?
C27 H27 0.9500 . ?
C27 C28 1.377(14) . ?
C28 H28 0.9500 . ?
C28 C29 1.384(15) . ?
C29 H29 0.9500 . ?
C29 C30 1.371(14) . ?
C30 H30 0.9500 . ?
C30 C31 1.363(13) . ?
C31 H31 0.9500 . ?
C32 C33 1.391(13) . ?
C32 C37 1.391(12) . ?
C32 B1 1.657(14) . ?
C33 H33 0.9500 . ?
C33 C34 1.388(14) . ?
C34 H34 0.9500 . ?
C34 C35 1.364(14) . ?
C35 H35 0.9500 . ?
C35 C36 1.360(14) . ?
C36 H36 0.9500 . ?
C36 C37 1.387(12) . ?
C37 H37 0.9500 . ?
C1 H1C 0.9900 . ?
C1 H1F 0.9900 . ?
C1 O1I 1.405(14) . ?
C1 C1L 1.430(14) . ?
O1I C1J 1.491(13) . ?
C1J H1JA 0.9900 . ?
C1J H1JB 0.9900 . ?
C1J C1K 1.480(14) . ?
C1K H1KA 0.9900 . ?
C1K H1KB 0.9900 . ?
C1K C1L 1.497(14) . ?
C1L H1LA 0.9900 . ?
C1L H1LB 0.9900 . ?
O3 C1Q 1.428(14) . ?
O3 C1T 1.414(14) . ?
C1Q H1QA 0.9900 . ?
C1Q H1QB 0.9900 . ?
C1Q C1R 1.501(14) . ?
C1R H1RA 0.9900 . ?
C1R H1RB 0.9900 . ?
C1R C1S 1.514(14) . ?
C1S H1SA 0.9900 . ?
C1S H1SB 0.9900 . ?
C1S C1T 1.492(13) . ?
C1T H1TA 0.9900 . ?
C1T H1TB 0.9900 . ?
O2 C1M 1.421(16) . ?
O2 C1P 1.415(15) . ?
C1M H1MA 0.9900 . ?
C1M H1MB 0.9900 . ?
C1M C1N 1.510(14) . ?
C1N H1NA 0.9900 . ?
C1N H1NB 0.9900 . ?
C1N C1O 1.508(14) . ?
C1O H1OA 0.9900 . ?
C1O H1OB 0.9900 . ?
C1O C1P 1.518(14) . ?
C1P H1PA 0.9900 . ?
C1P H1PB 0.9900 . ?

loop_
_geom_angle_atom_site_label_1
_geom_angle_atom_site_label_2
_geom_angle_atom_site_label_3
_geom_angle
_geom_angle_site_symmetry_1
_geom_angle_site_symmetry_3
_geom_angle_publ_flag
N1 Tb1 N1 91.4(3) 2_654 . ?
N1 Tb1 C3 79.2(3) 2_654 . ?
N1 Tb1 C3 115.1(3) . . ?
N1 Tb1 C3 115.1(3) 2_654 2_654 ?
N1 Tb1 C3 79.3(3) . 2_654 ?
N1 Tb1 C4 102.1(3) . 2_654 ?
N1 Tb1 C4 134.9(3) . . ?
N1 Tb1 C4 102.1(3) 2_654 . ?
N1 Tb1 C4 134.9(3) 2_654 2_654 ?
N1 Tb1 C5 112.1(3) 2_654 2_654 ?
N1 Tb1 C5 112.1(3) . . ?
N1 Tb1 C5 129.6(3) 2_654 . ?
N1 Tb1 C5 129.6(3) . 2_654 ?
N1 Tb1 C13 88.0(4) 2_654 2_654 ?
N1 Tb1 C13 88.0(4) . . ?
N1 Tb1 C13 123.0(4) . 2_654 ?
N1 Tb1 C13 123.0(4) 2_654 . ?
N1 Tb1 C14 120.0(3) . 2_654 ?
N1 Tb1 C14 118.8(3) . . ?
N1 Tb1 C14 118.8(3) 2_654 2_654 ?
N1 Tb1 C14 120.0(3) 2_654 . ?
C3 Tb1 C3 160.4(5) 2_654 . ?
C3 Tb1 C5 112.8(4) . 2_654 ?
C3 Tb1 C5 50.6(4) . . ?
C3 Tb1 C5 112.8(4) 2_654 . ?
C3 Tb1 C5 50.6(4) 2_654 2_654 ?
C4 Tb1 C3 129.2(4) 2_654 . ?
C4 Tb1 C3 129.2(4) . 2_654 ?
C4 Tb1 C3 31.2(2) 2_654 2_654 ?
C4 Tb1 C3 31.2(2) . . ?
C4 Tb1 C4 98.1(5) 2_654 . ?
C4 Tb1 C5 30.9(3) . . ?
C4 Tb1 C5 84.6(5) 2_654 . ?
C4 Tb1 C5 30.9(3) 2_654 2_654 ?
C4 Tb1 C5 84.6(5) . 2_654 ?
C4 Tb1 C13 48.6(5) 2_654 2_654 ?
C4 Tb1 C13 100.6(4) . 2_654 ?
C4 Tb1 C14 90.7(4) . 2_654 ?
C4 Tb1 C14 21.0(4) 2_654 2_654 ?
C5 Tb1 C5 86.9(7) 2_654 . ?
C13 Tb1 C14 110.2(5) 2_654 . ?
C13 Tb1 C14 30.9(3) . . ?
C14 Tb1 C14 90.6(7) 2_654 . ?
C1A N1 Tb1 120.6(5) . . ?
C1E N1 Tb1 127.2(6) . . ?
C1E N1 C1A 111.3(7) . . ?
C2 C22 Tb1 72.7(6) . . ?
C2 C22 C5 107.2(8) . . ?
C2 C22 C6 129.2(12) . . ?
C5 C22 Tb1 71.6(11) . . ?
C5 C22 C6 123.5(12) . . ?
C6 C22 Tb1 123.9(14) . . ?
N1 C1A H1A 116.9 . . ?
N1 C1A C1B 126.2(9) . . ?
C1B C1A H1A 116.9 . . ?
C1A C1B H1B 119.4 . . ?
C21 C1B C1A 121.2(10) . . ?
C21 C1B H1B 119.4 . . ?
C1E C1D H1D 118.1 . . ?
C21 C1D H1D 118.1 . . ?
C21 C1D C1E 123.8(8) . . ?
N1 C1E C1D 123.7(8) . . ?
N1 C1E H1E 118.2 . . ?
C1D C1E H1E 118.2 . . ?
C22 C2 Tb1 77.4(7) . . ?
C22 C2 C3 108.8(8) . . ?
C22 C2 C7 121.9(12) . . ?
C3 C2 Tb1 73.6(6) . . ?
C3 C2 C7 129.0(12) . . ?
C7 C2 Tb1 120.6(12) . . ?
C2 C3 Tb1 75.8(7) . . ?
C2 C3 C4 107.8(8) . . ?
C2 C3 C8 127.0(12) . . ?
C4 C3 Tb1 73.3(8) . . ?
C4 C3 C8 124.8(11) . . ?
C8 C3 Tb1 121.9(10) . . ?
C3 C4 Tb1 75.5(8) . . ?
C3 C4 C9 126.9(11) . . ?
C5 C4 Tb1 75.8(11) . . ?
C5 C4 C3 106.8(8) . . ?
C5 C4 C9 125.6(11) . . ?
C9 C4 Tb1 122.2(10) . . ?
C22 C5 Tb1 78.3(11) . . ?
C22 C5 C4 109.3(8) . . ?
C22 C5 C10 122.7(11) . . ?
C4 C5 Tb1 73.3(10) . . ?
C4 C5 C10 126.5(11) . . ?
C10 C5 Tb1 126.4(14) . . ?
C22 C6 H6A 109.5 . . ?
C22 C6 H6B 109.5 . . ?
C22 C6 H6C 109.5 . . ?
H6A C6 H6B 109.5 . . ?
H6A C6 H6C 109.5 . . ?
H6B C6 H6C 109.5 . . ?
C2 C7 H7A 109.5 . . ?
C2 C7 H7B 109.5 . . ?
C2 C7 H7C 109.5 . . ?
H7A C7 H7B 109.5 . . ?
H7A C7 H7C 109.5 . . ?
H7B C7 H7C 109.5 . . ?
C3 C8 H8A 109.5 . . ?
C3 C8 H8B 109.5 . . ?
C3 C8 H8C 109.5 . . ?
H8A C8 H8B 109.5 . . ?
H8A C8 H8C 109.5 . . ?
H8B C8 H8C 109.5 . . ?
C4 C9 H9A 109.5 . . ?
C4 C9 H9B 109.5 . . ?
C4 C9 H9C 109.5 . . ?
H9A C9 H9B 109.5 . . ?
H9A C9 H9C 109.5 . . ?
H9B C9 H9C 109.5 . . ?
C5 C10 H10A 109.5 . . ?
C5 C10 H10B 109.5 . . ?
C5 C10 H10C 109.5 . . ?
H10A C10 H10B 109.5 . . ?
H10A C10 H10C 109.5 . . ?
H10B C10 H10C 109.5 . . ?
C12 C11 Tb1 76.0(7) . . ?
C12 C11 C15 108.0(8) . . ?
C12 C11 C16 125.8(11) . . ?
C15 C11 Tb1 74.4(6) . . ?
C15 C11 C16 125.0(11) . . ?
C16 C11 Tb1 125.4(9) . . ?
C11 C12 Tb1 73.5(6) . . ?
C11 C12 C17 124.4(12) . . ?
C13 C12 Tb1 72.2(9) . . ?
C13 C12 C11 108.1(8) . . ?
C13 C12 C17 127.3(12) . . ?
C17 C12 Tb1 122.9(12) . . ?
C12 C13 Tb1 77.2(8) . . ?
C12 C13 C14 107.8(9) . . ?
C12 C13 C18 126.3(12) . . ?
C14 C13 Tb1 75.3(12) . . ?
C14 C13 C18 123.9(12) . . ?
C18 C13 Tb1 126.5(15) . . ?
C13 C14 Tb1 73.7(12) . . ?
C13 C14 C15 108.4(8) . . ?
C13 C14 C19 125.2(11) . . ?
C15 C14 Tb1 74.8(9) . . ?
C15 C14 C19 125.6(11) . . ?
C19 C14 Tb1 125.1(14) . . ?
C11 C15 Tb1 74.8(6) . . ?
C11 C15 C20 127.1(11) . . ?
C14 C15 Tb1 74.4(10) . . ?
C14 C15 C11 107.4(8) . . ?
C14 C15 C20 125.5(11) . . ?
C20 C15 Tb1 118.0(9) . . ?
C11 C16 H16A 109.5 . . ?
C11 C16 H16B 109.5 . . ?
C11 C16 H16C 109.5 . . ?
H16A C16 H16B 109.5 . . ?
H16A C16 H16C 109.5 . . ?
H16B C16 H16C 109.5 . . ?
C12 C17 H17A 109.5 . . ?
C12 C17 H17B 109.5 . . ?
C12 C17 H17C 109.5 . . ?
H17A C17 H17B 109.5 . . ?
H17A C17 H17C 109.5 . . ?
H17B C17 H17C 109.5 . . ?
C13 C18 H18A 109.5 . . ?
C13 C18 H18B 109.5 . . ?
C13 C18 H18C 109.5 . . ?
H18A C18 H18B 109.5 . . ?
H18A C18 H18C 109.5 . . ?
H18B C18 H18C 109.5 . . ?
C14 C19 H19A 109.5 . . ?
C14 C19 H19B 109.5 . . ?
C14 C19 H19C 109.5 . . ?
H19A C19 H19B 109.5 . . ?
H19A C19 H19C 109.5 . . ?
H19B C19 H19C 109.5 . . ?
C15 C20 H20A 109.5 . . ?
C15 C20 H20B 109.5 . . ?
C15 C20 H20C 109.5 . . ?
H20A C20 H20B 109.5 . . ?
H20A C20 H20C 109.5 . . ?
H20B C20 H20C 109.5 . . ?
C1B C21 C1D 113.6(8) . . ?
C1B C21 C21 123.6(11) . 5_664 ?
C1D C21 C21 122.8(11) . 5_664 ?
C27 C26 C31 114.5(8) . . ?
C27 C26 B1 126.3(8) . . ?
C31 C26 B1 119.2(7) . . ?
C26 C27 H27 119.0 . . ?
C28 C27 C26 122.0(9) . . ?
C28 C27 H27 119.0 . . ?
C27 C28 H28 119.3 . . ?
C27 C28 C29 121.4(9) . . ?
C29 C28 H28 119.3 . . ?
C28 C29 H29 120.5 . . ?
C30 C29 C28 119.1(10) . . ?
C30 C29 H29 120.5 . . ?
C29 C30 H30 120.5 . . ?
C31 C30 C29 118.9(9) . . ?
C31 C30 H30 120.5 . . ?
C26 C31 H31 118.0 . . ?
C30 C31 C26 124.1(8) . . ?
C30 C31 H31 118.0 . . ?
C33 C32 B1 121.2(8) . . ?
C37 C32 C33 114.0(8) . . ?
C37 C32 B1 124.5(7) . . ?
C32 C33 H33 118.0 . . ?
C34 C33 C32 123.9(10) . . ?
C34 C33 H33 118.0 . . ?
C33 C34 H34 120.5 . . ?
C35 C34 C33 118.9(10) . . ?
C35 C34 H34 120.5 . . ?
C34 C35 H35 120.0 . . ?
C36 C35 C34 120.0(9) . . ?
C36 C35 H35 120.0 . . ?
C35 C36 H36 120.0 . . ?
C35 C36 C37 120.0(10) . . ?
C37 C36 H36 120.0 . . ?
C32 C37 H37 118.5 . . ?
C36 C37 C32 123.0(9) . . ?
C36 C37 H37 118.5 . . ?
C26 B1 C26 107.9(13) 2_653 . ?
C26 B1 C32 113.3(4) 2_653 2_653 ?
C26 B1 C32 108.7(4) . 2_653 ?
C26 B1 C32 108.7(4) 2_653 . ?
C26 B1 C32 113.3(4) . . ?
C32 B1 C32 105.0(12) . 2_653 ?
H1C C1 H1F 108.5 . . ?
O1I C1 H1C 110.2 . . ?
O1I C1 H1F 110.2 . . ?
O1I C1 C1L 107.7(15) . . ?
C1L C1 H1C 110.2 . . ?
C1L C1 H1F 110.2 . . ?
C1 O1I C1J 105.2(14) . . ?
O1I C1J H1JA 111.3 . . ?
O1I C1J H1JB 111.3 . . ?
H1JA C1J H1JB 109.2 . . ?
C1K C1J O1I 102.2(12) . . ?
C1K C1J H1JA 111.3 . . ?
C1K C1J H1JB 111.3 . . ?
C1J C1K H1KA 111.0 . . ?
C1J C1K H1KB 111.0 . . ?
C1J C1K C1L 103.9(12) . . ?
H1KA C1K H1KB 109.0 . . ?
C1L C1K H1KA 111.0 . . ?
C1L C1K H1KB 111.0 . . ?
C1 C1L C1K 107.2(13) . . ?
C1 C1L H1LA 110.3 . . ?
C1 C1L H1LB 110.3 . . ?
C1K C1L H1LA 110.3 . . ?
C1K C1L H1LB 110.3 . . ?
H1LA C1L H1LB 108.5 . . ?
C1T O3 C1Q 106.3(18) . . ?
O3 C1Q H1QA 110.2 . . ?
O3 C1Q H1QB 110.2 . . ?
O3 C1Q C1R 107.5(17) . . ?
H1QA C1Q H1QB 108.5 . . ?
C1R C1Q H1QA 110.2 . . ?
C1R C1Q H1QB 110.2 . . ?
C1Q C1R H1RA 111.5 . . ?
C1Q C1R H1RB 111.5 . . ?
C1Q C1R C1S 101.3(15) . . ?
H1RA C1R H1RB 109.3 . . ?
C1S C1R H1RA 111.5 . . ?
C1S C1R H1RB 111.5 . . ?
C1R C1S H1SA 111.3 . . ?
C1R C1S H1SB 111.3 . . ?
H1SA C1S H1SB 109.2 . . ?
C1T C1S C1R 102.3(14) . . ?
C1T C1S H1SA 111.3 . . ?
C1T C1S H1SB 111.3 . . ?
O3 C1T C1S 110.3(16) . . ?
O3 C1T H1TA 109.6 . . ?
O3 C1T H1TB 109.6 . . ?
C1S C1T H1TA 109.6 . . ?
C1S C1T H1TB 109.6 . . ?
H1TA C1T H1TB 108.1 . . ?
C1P O2 C1M 97(3) . . ?
O2 C1M H1MA 111.4 . . ?
O2 C1M H1MB 111.4 . . ?
O2 C1M C1N 101.7(17) . . ?
H1MA C1M H1MB 109.3 . . ?
C1N C1M H1MA 111.4 . . ?
C1N C1M H1MB 111.4 . . ?
C1M C1N H1NA 111.9 . . ?
C1M C1N H1NB 111.9 . . ?
H1NA C1N H1NB 109.6 . . ?
C1O C1N C1M 99.3(15) . . ?
C1O C1N H1NA 111.9 . . ?
C1O C1N H1NB 111.9 . . ?
C1N C1O H1OA 111.5 . . ?
C1N C1O H1OB 111.5 . . ?
C1N C1O C1P 101.6(12) . . ?
H1OA C1O H1OB 109.3 . . ?
C1P C1O H1OA 111.5 . . ?
C1P C1O H1OB 111.5 . . ?
O2 C1P C1O 107.3(16) . . ?
O2 C1P H1PA 110.3 . . ?
O2 C1P H1PB 110.3 . . ?
C1O C1P H1PA 110.3 . . ?
C1O C1P H1PB 110.3 . . ?
H1PA C1P H1PB 108.5 . . ?

loop_
_geom_torsion_atom_site_label_1
_geom_torsion_atom_site_label_2
_geom_torsion_atom_site_label_3
_geom_torsion_atom_site_label_4
_geom_torsion
_geom_torsion_site_symmetry_1
_geom_torsion_site_symmetry_2
_geom_torsion_site_symmetry_3
_geom_torsion_site_symmetry_4
_geom_torsion_publ_flag
Tb1 N1 C1A C1B 168.2(11) . . . . ?
Tb1 N1 C1E C1D -170.5(6) . . . . ?
Tb1 C22 C2 C3 -67.6(6) . . . . ?
Tb1 C22 C2 C7 118.4(14) . . . . ?
Tb1 C22 C5 C4 67.5(14) . . . . ?
Tb1 C22 C5 C10 -126(2) . . . . ?
Tb1 C2 C3 C4 -66.9(9) . . . . ?
Tb1 C2 C3 C8 119.5(13) . . . . ?
Tb1 C3 C4 C5 -69.9(13) . . . . ?
Tb1 C3 C4 C9 119.6(15) . . . . ?
Tb1 C4 C5 C22 -70.8(15) . . . . ?
Tb1 C4 C5 C10 123(2) . . . . ?
Tb1 C11 C12 C13 64.4(10) . . . . ?
Tb1 C11 C12 C17 -118.9(15) . . . . ?
Tb1 C11 C15 C14 -67.8(12) . . . . ?
Tb1 C11 C15 C20 113.8(12) . . . . ?
Tb1 C12 C13 C14 69.8(15) . . . . ?
Tb1 C12 C13 C18 -126(2) . . . . ?
Tb1 C13 C14 C15 67.3(14) . . . . ?
Tb1 C13 C14 C19 -122(2) . . . . ?
Tb1 C14 C15 C11 68.0(8) . . . . ?
Tb1 C14 C15 C20 -113.5(13) . . . . ?
N1 C1A C1B C21 3(2) . . . . ?
C22 C2 C3 Tb1 70.1(7) . . . . ?
C22 C2 C3 C4 3.3(10) . . . . ?
C22 C2 C3 C8 -170.4(14) . . . . ?
C1A N1 C1E C1D -1.5(13) . . . . ?
C1A C1B C21 C1D -0.2(19) . . . . ?
C1A C1B C21 C21 178.1(13) . . . 5_664 ?
C1E N1 C1A C1B -1.6(17) . . . . ?
C1E C1D C21 C1B -2.8(16) . . . . ?
C1E C1D C21 C21 178.9(10) . . . 5_664 ?
C2 C22 C5 Tb1 -64.5(9) . . . . ?
C2 C22 C5 C4 3(2) . . . . ?
C2 C22 C5 C10 169.6(17) . . . . ?
C2 C3 C4 Tb1 68.5(8) . . . . ?
C2 C3 C4 C5 -1.4(16) . . . . ?
C2 C3 C4 C9 -171.9(14) . . . . ?
C3 C4 C5 Tb1 69.8(10) . . . . ?
C3 C4 C5 C22 -1(2) . . . . ?
C3 C4 C5 C10 -167.0(19) . . . . ?
C5 C22 C2 Tb1 63.8(13) . . . . ?
C5 C22 C2 C3 -3.8(13) . . . . ?
C5 C22 C2 C7 -177.9(19) . . . . ?
C6 C22 C2 Tb1 -120.0(19) . . . . ?
C6 C22 C2 C3 172.4(19) . . . . ?
C6 C22 C2 C7 -2(2) . . . . ?
C6 C22 C5 Tb1 119.0(18) . . . . ?
C6 C22 C5 C4 -173.5(19) . . . . ?
C6 C22 C5 C10 -7(3) . . . . ?
C7 C2 C3 Tb1 -116.4(17) . . . . ?
C7 C2 C3 C4 176.7(18) . . . . ?
C7 C2 C3 C8 3(2) . . . . ?
C8 C3 C4 Tb1 -117.6(14) . . . . ?
C8 C3 C4 C5 172.4(16) . . . . ?
C8 C3 C4 C9 2(2) . . . . ?
C9 C4 C5 Tb1 -119.6(15) . . . . ?
C9 C4 C5 C22 169.7(17) . . . . ?
C9 C4 C5 C10 4(3) . . . . ?
C11 C12 C13 Tb1 -65.2(7) . . . . ?
C11 C12 C13 C14 4.6(17) . . . . ?
C11 C12 C13 C18 168.6(19) . . . . ?
C12 C11 C15 Tb1 69.2(7) . . . . ?
C12 C11 C15 C14 1.4(12) . . . . ?
C12 C11 C15 C20 -177.0(13) . . . . ?
C12 C13 C14 Tb1 -71.0(11) . . . . ?
C12 C13 C14 C15 -4(2) . . . . ?
C12 C13 C14 C19 167.1(19) . . . . ?
C13 C14 C15 Tb1 -66.6(16) . . . . ?
C13 C14 C15 C11 1.4(19) . . . . ?
C13 C14 C15 C20 179.9(16) . . . . ?
C15 C11 C12 Tb1 -68.1(6) . . . . ?
C15 C11 C12 C13 -3.7(10) . . . . ?
C15 C11 C12 C17 173.0(16) . . . . ?
C16 C11 C12 Tb1 123.8(12) . . . . ?
C16 C11 C12 C13 -171.8(14) . . . . ?
C16 C11 C12 C17 4.9(19) . . . . ?
C16 C11 C15 Tb1 -122.5(13) . . . . ?
C16 C11 C15 C14 169.7(16) . . . . ?
C16 C11 C15 C20 -8.8(18) . . . . ?
C17 C12 C13 Tb1 118.2(16) . . . . ?
C17 C12 C13 C14 -172(2) . . . . ?
C17 C12 C13 C18 -8(3) . . . . ?
C18 C13 C14 Tb1 124(2) . . . . ?
C18 C13 C14 C15 -168(2) . . . . ?
C18 C13 C14 C19 3(3) . . . . ?
C19 C14 C15 Tb1 123(2) . . . . ?
C19 C14 C15 C11 -169.4(18) . . . . ?
C19 C14 C15 C20 9(3) . . . . ?
C21 C1D C1E N1 3.9(14) . . . . ?
C26 C27 C28 C29 -1.4(17) . . . . ?
C27 C26 C31 C30 -0.7(13) . . . . ?
C27 C26 B1 C26 -122.8(10) . . . 2_653 ?
C27 C26 B1 C32 113.9(9) . . . 2_653 ?
C27 C26 B1 C32 -2.4(14) . . . . ?
C27 C28 C29 C30 1.0(17) . . . . ?
C28 C29 C30 C31 -0.5(16) . . . . ?
C29 C30 C31 C26 0.4(15) . . . . ?
C31 C26 C27 C28 1.2(14) . . . . ?
C31 C26 B1 C26 56.5(7) . . . 2_653 ?
C31 C26 B1 C32 -66.8(12) . . . 2_653 ?
C31 C26 B1 C32 176.9(8) . . . . ?
C32 C33 C34 C35 -3.3(18) . . . . ?
C33 C32 C37 C36 -0.1(13) . . . . ?
C33 C32 B1 C26 58.7(13) . . . . ?
C33 C32 B1 C26 178.7(9) . . . 2_653 ?
C33 C32 B1 C32 -59.8(8) . . . 2_653 ?
C33 C34 C35 C36 0.8(16) . . . . ?
C34 C35 C36 C37 1.7(15) . . . . ?
C35 C36 C37 C32 -2.1(14) . . . . ?
C37 C32 C33 C34 2.8(15) . . . . ?
C37 C32 B1 C26 -6.8(13) . . . 2_653 ?
C37 C32 B1 C26 -126.8(8) . . . . ?
C37 C32 B1 C32 114.7(9) . . . 2_653 ?
B1 C26 C27 C28 -179.5(10) . . . . ?
B1 C26 C31 C30 179.9(9) . . . . ?
B1 C32 C33 C34 177.8(10) . . . . ?
B1 C32 C37 C36 -174.9(9) . . . . ?
C1 O1I C1J C1K -38(3) . . . . ?
O1I C1 C1L C1K -10(5) . . . . ?
O1I C1J C1K C1L 31(4) . . . . ?
C1J C1K C1L C1 -14(5) . . . . ?
C1L C1 O1I C1J 30(4) . . . . ?
O3 C1Q C1R C1S -34(5) . . . . ?
C1Q O3 C1T C1S -1(4) . . . . ?
C1Q C1R C1S C1T 32(4) . . . . ?
C1R C1S C1T O3 -21(4) . . . . ?
C1T O3 C1Q C1R 22(4) . . . . ?
O2 C1M C1N C1O 49(4) . . . . ?
C1M O2 C1P C1O 44(4) . . . . ?
C1M C1N C1O C1P -20(4) . . . . ?
C1N C1O C1P O2 -15(4) . . . . ?
C1P O2 C1M C1N -57(4) . . . . ?

_shelx_res_file                  
;
TITL EC-2-146Tb_10Jan2023 in C2/c
    ec-2-146tb.res
    created by SHELXL-2018/3 at 12:09:29 on 21-Jul-2025
REM Old TITL EC-1-94Gd-xprepC2c in C2/c
REM SHELXT solution in C2/c: R1 0.148, Rweak 0.002, Alpha 0.027
REM <I/s> 0.992 for 160 systematic absences, Orientation as input
REM Formula found by SHELXT: C59 N12 O1S Tb
CELL 0.71073 17.645942 21.353877 17.323166 90 120.6802 90
ZERR 4 0.000637 0.000557 0.00074 0 0.0054 0
LATT 7
SYMM -X,+Y,0.5-Z
SFAC C H B N O Tb
UNIT 264 328 4 8 12 4
DANG 2.6 C3 C7 C3 C9 C2 C6
DANG 2.29 C3 C22 C3 C5
SADI 0.04 C8 C2 C8 C4 C7 C3 C7 C22 C6 C2 C6 C5 C10 C22 C10 C4 C9 C5 C9 C3
DANG 2.61 C22 C10 C5 C9
SADI C3 C8 C2 C7 C22 C6 C5 C10 C4 C9
DFIX 1.42 C3 C2 C3 C4 C2 C22 C22 C5 C5 C4
DANG 2.3 C2 C5 C22 C4
DFIX 1.5 C3 C8 C4 C9
FLAT C3 C2 C22 C5 C4 C9 C10 C6 C7 C8
DFIX 1.51 C2 C7 C22 C6 C5 C10
SIMU C3 C2 C22 C5 C4 C9 C10 C6 C7 C8
SADI C3 C2 C2 C22 C22 C5 C5 C4 C4 C3
RIGU C3 C2 C22 C5 C4 C9 C10 C6 C7 C8
SADI 0.04 C3 C22 C2 C5 C22 C4 C4 C2 C3 C5
DANG 2.3 C11 C13 C12 C14
DANG 2.29 C15 C12 C15 C13
RIGU C15 C11 C12 C13 C14 C19 C18 C17 C16 C20
SIMU C15 C11 C12 C13 C14 C19 C18 C17 C16 C20
SADI C15 C20 C11 C16 C12 C17 C13 C18 C14 C19
SADI 0.04 C20 C11 C20 C14 C16 C15 C16 C12 C17 C11 C17 C13 C18 C12 C18 C14 =
 C19 C13 C19 C15
DANG 2.6 C15 C16 C15 C19 C11 C17
DANG 2.61 C12 C18 C13 C19
DFIX 1.42 C15 C11 C15 C14 C11 C12 C12 C13 C13 C14
DFIX 1.5 C15 C20 C14 C19
FLAT C15 C11 C12 C13 C14 C19 C18 C17 C16 C20
DFIX 1.51 C11 C16 C12 C17 C13 C18
SADI C15 C11 C11 C12 C12 C13 C13 C14 C14 C15
SADI 0.04 C15 C12 C11 C13 C12 C14 C14 C11 C15 C13
EADP C3 C11
EADP C14 C5
EADP C9 C20
EADP C19 C10
EADP C7 C17
EADP C13 C22
EADP C18 C6
EADP C4 C15
EADP C2 C12
EADP C8 C16
FLAT C1A C1B C1D C1E
SADI 0.04 C1D C1B C1E C1A
DANG 2.35 C1B C1D
SIMU C1A C1B C1D C1E
DFIX 1.38 C1A C1B C1D C1E
RIGU C1A C1B C1D C1E
SADI C1A C1B C1D C1E
SIMU C1 O1I C1J C1K C1L
RIGU C1 O1I C1J C1K C1L
DFIX 1.44 C1 O1I C1 C1L
SADI 0.04 C1J C1L O1I C1K
DFIX 1.54 C1J C1K
SADI 0.04 C1 C1J C1 C1K
SADI O1I C1J C1J C1K C1K C1L
DANG 2.38 C1 C1J C1 C1K O1I C1K C1J C1L
SADI C1 O1I C1 C1L
DFIX 1.53 O1I C1J C1K C1L
SADI 0.04 C1R C1T C1Q C1S
RIGU O3 C1Q C1R C1S C1T
DFIX 1.44 O3 C1Q O3 C1T
DANG 2.38 O3 C1R O3 C1S C1Q C1S C1R C1T
DFIX 1.54 C1R C1S
SADI O3 C1Q O3 C1T
DFIX 1.53 C1Q C1R C1S C1T
SADI 0.04 O3 C1R O3 C1S
SIMU O3 C1Q C1R C1S C1T
SADI C1Q C1R C1R C1S C1S C1T
SADI 0.04 O2 C1N O2 C1O
SADI C1M C1N C1N C1O C1O C1P
DFIX 1.54 C1N C1O
SADI 0.04 C1N C1P C1M C1O
RIGU O2 C1M C1N C1O C1P
SADI O2 C1M O2 C1P
DFIX 1.53 C1M C1N C1O C1P
SIMU O2 C1M C1N C1O C1P
DFIX 1.44 O2 C1M O2 C1P
DANG 2.38 O2 C1N O2 C1O C1M C1O C1N C1P

L.S. 50
PLAN  6
SIZE 0.103 0.154 0.206
TEMP -173.3(9)
CONF
list 4
MORE -1
BOND $H
fmap 2
acta
OMIT 0 2 1
OMIT 3 1 0
REM <olex2.extras>
REM <HklSrc "%.\\EC-2-146Tb.hkl">
REM </olex2.extras>

WGHT    0.044200   47.823299
FVAR       0.21031
TB1   6    0.500000    0.698217   -0.250000    10.50000    0.03137    0.04596 =
         0.04630    0.00000    0.01723    0.00000
N1    4    0.516683    0.618230   -0.341354    11.00000    0.05185    0.08122 =
         0.05062    0.00253    0.02679    0.01791
PART 1
C22   1    0.665016    0.737105   -0.208423    10.50000    0.02912    0.07454 =
         0.07792   -0.01321    0.02317   -0.00728
PART 0
C1A   1    0.478234    0.560539   -0.352958    11.00000    0.22220    0.08321 =
         0.12359   -0.04466    0.13298   -0.05954
AFIX  43
H1A   2    0.455307    0.550608   -0.315335    11.00000   -1.20000
AFIX   0
C1B   1    0.469633    0.515433   -0.414167    11.00000    0.26981    0.11560 =
         0.16064   -0.07067    0.17289   -0.07569
AFIX  43
H1B   2    0.439599    0.477518   -0.418339    11.00000   -1.20000
AFIX   0
C1D   1    0.543868    0.580714   -0.454553    11.00000    0.07421    0.07419 =
         0.09318   -0.02377    0.05357   -0.00817
AFIX  43
H1D   2    0.571329    0.589271   -0.488419    11.00000   -1.20000
AFIX   0
C1E   1    0.547981    0.625978   -0.395678    11.00000    0.07104    0.09019 =
         0.08420   -0.02722    0.04054   -0.00654
AFIX  43
H1E   2    0.574812    0.664903   -0.394086    11.00000   -1.20000
AFIX   0
PART 1
C2    1    0.676102    0.693483   -0.143046    10.50000    0.02825    0.06879 =
         0.07233   -0.01222    0.01239   -0.00204
C3    1    0.643249    0.719448   -0.090965    10.50000    0.03875    0.05589 =
         0.05901   -0.00756    0.01088   -0.01145
C4    1    0.606513    0.778975   -0.127820    10.50000    0.02957    0.06520 =
         0.05643   -0.01396    0.01172   -0.00590
C5    1    0.619747    0.788755   -0.200704    10.50000    0.03623    0.05433 =
         0.07057   -0.00837    0.02079   -0.01044
C6    1    0.698391    0.734784   -0.273242    10.50000    0.06420    0.13086 =
         0.10854   -0.01504    0.05581   -0.02395
AFIX 137
H6A   2    0.741883    0.768097   -0.258536    10.50000   -1.50000
H6B   2    0.648984    0.740721   -0.334606    10.50000   -1.50000
H6C   2    0.725945    0.694029   -0.268609    10.50000   -1.50000
AFIX   0
C7    1    0.725216    0.632680   -0.129656    10.50000    0.04497    0.08260 =
         0.12387   -0.01878    0.02158    0.01344
AFIX 137
H7A   2    0.728096    0.609626   -0.079308    10.50000   -1.50000
H7B   2    0.785075    0.641667   -0.116647    10.50000   -1.50000
H7C   2    0.694313    0.607333   -0.184334    10.50000   -1.50000
AFIX   0
C8    1    0.653346    0.693381   -0.005637    10.50000    0.07212    0.11759 =
         0.06580    0.01420    0.00311   -0.04109
AFIX 137
H8A   2    0.654833    0.647541   -0.007257    10.50000   -1.50000
H8B   2    0.603449    0.706784    0.000311    10.50000   -1.50000
H8C   2    0.708343    0.708816    0.045685    10.50000   -1.50000
AFIX   0
C9    1    0.573808    0.827276   -0.088238    10.50000    0.05720    0.09869 =
         0.08946   -0.04470    0.03404   -0.01647
AFIX 137
H9A   2    0.596217    0.868630   -0.091300    10.50000   -1.50000
H9B   2    0.594698    0.816738   -0.025451    10.50000   -1.50000
H9C   2    0.509239    0.827872   -0.122222    10.50000   -1.50000
AFIX   0
C10   1    0.608719    0.850020   -0.249566    10.50000    0.05679    0.06842 =
         0.11058    0.00260    0.03581   -0.01948
AFIX 137
H10A  2    0.559810    0.846315   -0.311643    10.50000   -1.50000
H10B  2    0.663107    0.859683   -0.249373    10.50000   -1.50000
H10C  2    0.596109    0.883671   -0.219273    10.50000   -1.50000
AFIX   0
PART 2
C11   1    0.654068    0.693143   -0.095781    10.50000    0.03875    0.05589 =
         0.05901   -0.00756    0.01088   -0.01145
C12   1    0.677266    0.687110   -0.162361    10.50000    0.02825    0.06879 =
         0.07233   -0.01222    0.01239   -0.00204
C13   1    0.654443    0.743270   -0.212262    10.50000    0.02912    0.07454 =
         0.07792   -0.01321    0.02317   -0.00728
C14   1    0.623571    0.785795   -0.171970    10.50000    0.03623    0.05433 =
         0.07057   -0.00837    0.02079   -0.01044
C15   1    0.621863    0.754836   -0.100682    10.50000    0.02957    0.06520 =
         0.05643   -0.01396    0.01172   -0.00590
C16   1    0.677207    0.647262   -0.019934    10.50000    0.07212    0.11759 =
         0.06580    0.01420    0.00311   -0.04109
AFIX 137
H16A  2    0.686912    0.605641   -0.037158    10.50000   -1.50000
H16B  2    0.628689    0.645298   -0.007898    10.50000   -1.50000
H16C  2    0.730954    0.661233    0.034206    10.50000   -1.50000
AFIX   0
C17   1    0.723603    0.630691   -0.172508    10.50000    0.04497    0.08260 =
         0.12387   -0.01878    0.02158    0.01344
AFIX 137
H17A  2    0.784816    0.629661   -0.122721    10.50000   -1.50000
H17B  2    0.722587    0.633564   -0.229490    10.50000   -1.50000
H17C  2    0.693364    0.592371   -0.171874    10.50000   -1.50000
AFIX   0
C18   1    0.681401    0.762199   -0.279302    10.50000    0.06420    0.13086 =
         0.10854   -0.01504    0.05581   -0.02395
AFIX 137
H18A  2    0.710838    0.726921   -0.289384    10.50000   -1.50000
H18B  2    0.721854    0.797908   -0.255656    10.50000   -1.50000
H18C  2    0.628924    0.773993   -0.336165    10.50000   -1.50000
AFIX   0
C19   1    0.609338    0.855202   -0.191999    10.50000    0.05679    0.06842 =
         0.11058    0.00260    0.03581   -0.01948
AFIX 137
H19A  2    0.666514    0.876161   -0.167172    10.50000   -1.50000
H19B  2    0.577184    0.872767   -0.164687    10.50000   -1.50000
H19C  2    0.575101    0.861613   -0.257104    10.50000   -1.50000
AFIX   0
C20   1    0.593131    0.783649   -0.040106    10.50000    0.05720    0.09869 =
         0.08946   -0.04470    0.03404   -0.01647
AFIX 137
H20A  2    0.528796    0.781599   -0.069377    10.50000   -1.50000
H20B  2    0.612131    0.827484   -0.028332    10.50000   -1.50000
H20C  2    0.619819    0.760566    0.016708    10.50000   -1.50000
AFIX   0
PART 0
C21   1    0.502462    0.524099   -0.467046    11.00000    0.09468    0.07167 =
         0.07806   -0.01242    0.04263   -0.00896

C26   1    0.532797    0.726840   -0.663343    11.00000    0.04543    0.09892 =
         0.07494    0.00368    0.03190   -0.00025
C27   1    0.615123    0.726508   -0.587009    11.00000    0.04646    0.13891 =
         0.08043   -0.00806    0.03114    0.00222
AFIX  43
H27   2    0.658310    0.698095   -0.583252    11.00000   -1.20000
AFIX   0
C28   1    0.636658    0.766132   -0.516016    11.00000    0.05830    0.17549 =
         0.08228   -0.00647    0.03441   -0.00660
AFIX  43
H28   2    0.693754    0.763751   -0.464050    11.00000   -1.20000
AFIX   0
C29   1    0.576907    0.809343   -0.518757    11.00000    0.08872    0.13356 =
         0.09537   -0.02677    0.06008   -0.02144
AFIX  43
H29   2    0.593000    0.836833   -0.469644    11.00000   -1.20000
AFIX   0
C30   1    0.494160    0.811932   -0.593332    11.00000    0.08233    0.10460 =
         0.10133   -0.00176    0.05870    0.00197
AFIX  43
H30   2    0.451915    0.841011   -0.596506    11.00000   -1.20000
AFIX   0
C31   1    0.473456    0.772116   -0.662865    11.00000    0.05371    0.08662 =
         0.08419    0.00901    0.03236    0.00254
AFIX  43
H31   2    0.415964    0.774640   -0.714217    11.00000   -1.20000
AFIX   0
C32   1    0.578005    0.635147   -0.742393    11.00000    0.04358    0.08479 =
         0.08010   -0.00203    0.02492   -0.00444
C33   1    0.619728    0.592314   -0.672462    11.00000    0.07766    0.14403 =
         0.10468    0.00824    0.05435    0.02032
AFIX  43
H33   2    0.603661    0.591897   -0.627812    11.00000   -1.20000
AFIX   0
C34   1    0.683403    0.550163   -0.664006    11.00000    0.07545    0.11938 =
         0.10203    0.00639    0.04304    0.01656
AFIX  43
H34   2    0.712055    0.523369   -0.613246    11.00000   -1.20000
AFIX   0
C35   1    0.704180    0.547831   -0.729775    11.00000    0.04979    0.09729 =
         0.12445   -0.01147    0.03633    0.00492
AFIX  43
H35   2    0.747045    0.518863   -0.725445    11.00000   -1.20000
AFIX   0
C36   1    0.663508    0.586990   -0.801528    11.00000    0.06944    0.10136 =
         0.09880   -0.01694    0.03784   -0.00319
AFIX  43
H36   2    0.676794    0.584595   -0.848132    11.00000   -1.20000
AFIX   0
C37   1    0.602645    0.630420   -0.806713    11.00000    0.04633    0.08690 =
         0.08901   -0.01101    0.02581   -0.00266
AFIX  43
H37   2    0.576580    0.658220   -0.856477    11.00000   -1.20000
AFIX   0
B1    3    0.500000    0.682389   -0.750000    10.50000    0.03806    0.13294 =
         0.07615    0.00000    0.02445    0.00000

PART -1
C1    1    0.789049    0.395109    0.070375    10.50000    0.12199    0.13999 =
         0.10759   -0.02001   -0.00113    0.04063
AFIX  23
H1C   2    0.808550    0.394482    0.025981    10.50000   -1.20000
H1F   2    0.755581    0.356231    0.063453    10.50000   -1.20000
AFIX   0
O1I   5    0.735806    0.447774    0.056493    10.50000    0.07909    0.11383 =
         0.08744    0.01524    0.02915    0.00807
C1J   1    0.797917    0.498073    0.113405    10.50000    0.10855    0.12972 =
         0.09572   -0.03851    0.03161    0.02394
AFIX  23
H1JA  2    0.826774    0.517988    0.083412    10.50000   -1.20000
H1JB  2    0.767429    0.530593    0.128311    10.50000   -1.20000
AFIX   0
C1K   1    0.862209    0.462991    0.194350    10.50000    0.13264    0.20379 =
         0.09471   -0.03525    0.01244    0.04791
AFIX  23
H1KA  2    0.842891    0.460931    0.238836    10.50000   -1.20000
H1KB  2    0.921183    0.482719    0.222689    10.50000   -1.20000
AFIX   0
C1L   1    0.863594    0.399142    0.159345    10.50000    0.10834    0.18989 =
         0.10168   -0.01488    0.00276    0.07394
AFIX  23
H1LA  2    0.918763    0.392970    0.158485    10.50000   -1.20000
H1LB  2    0.860102    0.366535    0.198041    10.50000   -1.20000
AFIX   0

PART -2
O3    5    0.533336    0.950944   -0.039672    10.50000    0.09839    0.16266 =
         0.18571   -0.06238    0.04550    0.01145
C1Q   1    0.581737    0.985225    0.042144    10.50000    0.06305    0.10996 =
         0.18236   -0.05057    0.02686   -0.01627
AFIX  23
H1QA  2    0.614570    1.019914    0.034507    10.50000   -1.20000
H1QB  2    0.624498    0.957426    0.090607    10.50000   -1.20000
AFIX   0
C1R   1    0.516687    1.010688    0.065526    10.50000    0.07103    0.09258 =
         0.12983   -0.02546    0.01241    0.00327
AFIX  23
H1RA  2    0.538850    1.049311    0.101991    10.50000   -1.20000
H1RB  2    0.502142    0.979398    0.098166    10.50000   -1.20000
AFIX   0
C1S   1    0.438269    1.024092   -0.026707    10.50000    0.07126    0.11995 =
         0.12526   -0.03756    0.00877   -0.00012
AFIX  23
H1SA  2    0.382185    1.020398   -0.027025    10.50000   -1.20000
H1SB  2    0.442206    1.066388   -0.047806    10.50000   -1.20000
AFIX   0
C1T   1    0.446146    0.974272   -0.082615    10.50000    0.07440    0.15156 =
         0.13912   -0.04321    0.03766   -0.00676
AFIX  23
H1TA  2    0.404861    0.939704   -0.092145    10.50000   -1.20000
H1TB  2    0.430153    0.991670   -0.142013    10.50000   -1.20000
AFIX   0

PART -1
O2    5    0.793956    0.613852   -0.368029    10.50000    0.21075    0.12518 =
         0.25983   -0.04440    0.11248    0.02526
C1M   1    0.743951    0.557837   -0.387619    10.50000    0.16311    0.18392 =
         0.27597   -0.04274    0.09210   -0.00712
AFIX  23
H1MA  2    0.682827    0.563873   -0.437916    10.50000   -1.20000
H1MB  2    0.742648    0.542343   -0.334446    10.50000   -1.20000
AFIX   0
C1N   1    0.794746    0.514052   -0.413230    10.50000    0.17960    0.08631 =
         0.22889   -0.04519    0.08296   -0.04079
AFIX  23
H1NA  2    0.776511    0.469908   -0.415650    10.50000   -1.20000
H1NB  2    0.789016    0.525795   -0.471265    10.50000   -1.20000
AFIX   0
C1O   1    0.886489    0.525767   -0.335355    10.50000    0.16556    0.12364 =
         0.18145   -0.05713    0.09256    0.00004
AFIX  23
H1OA  2    0.929852    0.528645   -0.355364    10.50000   -1.20000
H1OB  2    0.905068    0.492620   -0.289207    10.50000   -1.20000
AFIX   0
C1P   1    0.875060    0.588263   -0.300763    10.50000    0.19892    0.08059 =
         0.19713   -0.04571    0.09380   -0.02882
AFIX  23
H1PA  2    0.874439    0.582282   -0.244417    10.50000   -1.20000
H1PB  2    0.924217    0.616758   -0.288545    10.50000   -1.20000
AFIX   0
HKLF 4


REM  EC-2-146Tb_10Jan2023 in C2/c
REM wR2 = 0.1412, GooF = S = 1.185, Restrained GooF = 1.144 for all data
REM R1 = 0.0592 for 4773 Fo > 4sig(Fo) and 0.0637 for all 5101 data
REM 438 parameters refined using 721 restraints

END

WGHT      0.0441     47.8084

REM Highest difference peak  2.471,  deepest hole -1.417,  1-sigma level  0.102
Q1    1   0.5086  0.6955 -0.2994  11.00000  0.05    2.47
Q2    1   0.5000  0.7378 -0.2500  10.50000  0.05    1.63
Q3    1   0.5573  0.6880 -0.2227  11.00000  0.05    1.01
Q4    1   0.5000  0.4932 -0.2500  10.50000  0.05    0.81
Q5    1   0.5126  0.8754 -0.2179  11.00000  0.05    0.78
Q6    1   0.4799  0.5581 -0.4378  11.00000  0.05    0.53
;
_shelx_res_checksum              26454
_olex2_submission_special_instructions 'No special instructions were received'
_oxdiff_exptl_absorpt_empirical_details 
;
Empirical correction (ABSPACK) includes:
- Absorption correction using spherical harmonics
- Frame scaling
- Detector area scaling
;
_oxdiff_exptl_absorpt_empirical_full_max 1.473
_oxdiff_exptl_absorpt_empirical_full_min 0.739
# start Validation Reply Form
_vrf_PLAT241_ec-2-146tb          
;
PROBLEM: High   MainMol Ueq as Compared to Neighbors of        C1B Check 
RESPONSE: The inherent crystallographic disorder of the Cp* ligand has been 
modeled and is unambiguously determined. The nature of this alert is 
consistent with expectations for disordered sites and does not 
indicate a misassignment or refinement error.
;

####################################################################### 
# 
# This file contains crystal structure data downloaded from the 
# Cambridge Structural Database (CSD) hosted by the Cambridge 
# Crystallographic Data Centre (CCDC).
# 
# Full information about CCDC data access policies and citation 
# guidelines are available at http://www.ccdc.cam.ac.uk/access/V1 
# 
# Audit and citation data items may have been added by the CCDC. 
# Please retain this information to preserve the provenance of 
# this file and to allow appropriate attribution of the data. 
# 
#######################################################################

data_ec-1-94gd-xprepc2c
_database_code_depnum_ccdc_archive 'CCDC 2474597'
loop_
_audit_author_name
_audit_author_address
'Selvan Demir' 'Michigan State University '
_audit_update_record             
;
2025-07-21 deposited with the CCDC.	2025-09-08 downloaded from the CCDC.
;
_audit_creation_date             2024-01-16
_audit_creation_method           
;
Olex2 1.5-ac5-024
(compiled 2022.04.12 svn.rca3783a0 for Rigaku Oxford Diffraction, GUI svn.r6498)
;
_shelx_SHELXL_version_number     2018/3
_chemical_name_common            ?
_chemical_name_systematic        ?
_chemical_formula_moiety         
'C30 H38 Gd N2, C24 H20 B, 3(C2 H4 O0.50), 2(C2 H4 O0.50)'
_chemical_formula_sum            'C66 H82 B Gd N2 O3'
_chemical_formula_weight         1119.39
_chemical_melting_point          ?
loop_
_atom_type_symbol
_atom_type_description
_atom_type_scat_dispersion_real
_atom_type_scat_dispersion_imag
_atom_type_scat_source
C C 0.0033 0.0016 'International Tables Vol C Tables 4.2.6.8 and 6.1.1.4'
H H 0.0000 0.0000 'International Tables Vol C Tables 4.2.6.8 and 6.1.1.4'
B B 0.0013 0.0007 'International Tables Vol C Tables 4.2.6.8 and 6.1.1.4'
Gd Gd -0.1653 3.9035 'International Tables Vol C Tables 4.2.6.8 and 6.1.1.4'
N N 0.0061 0.0033 'International Tables Vol C Tables 4.2.6.8 and 6.1.1.4'
O O 0.0106 0.0060 'International Tables Vol C Tables 4.2.6.8 and 6.1.1.4'

_shelx_space_group_comment       
;
The symmetry employed for this shelxl refinement is uniquely defined
by the following loop, which should always be used as a source of
symmetry information in preference to the above space-group names.
They are only intended as comments.
;
_space_group_crystal_system      monoclinic
_space_group_IT_number           15
_space_group_name_H-M_alt        'C 1 2/c 1'
_space_group_name_Hall           '-C 2yc'
loop_
_space_group_symop_operation_xyz
'x, y, z'
'-x, y, -z+1/2'
'x+1/2, y+1/2, z'
'-x+1/2, y+1/2, -z+1/2'
'-x, -y, -z'
'x, -y, z-1/2'
'-x+1/2, -y+1/2, -z'
'x+1/2, -y+1/2, z-1/2'

_cell_length_a                   17.4145(8)
_cell_length_b                   21.4824(5)
_cell_length_c                   17.5221(7)
_cell_angle_alpha                90
_cell_angle_beta                 119.353(6)
_cell_angle_gamma                90
_cell_volume                     5713.6(5)
_cell_formula_units_Z            4
_cell_measurement_reflns_used    12191
_cell_measurement_temperature    100.00(10)
_cell_measurement_theta_max      28.2290
_cell_measurement_theta_min      2.3090
_shelx_estimated_absorpt_T_max   0.841
_shelx_estimated_absorpt_T_min   0.743
_exptl_absorpt_coefficient_mu    1.208
_exptl_absorpt_correction_T_max  1.000
_exptl_absorpt_correction_T_min  0.359
_exptl_absorpt_correction_type   gaussian
_exptl_absorpt_process_details   
;
Olex2 1.5-ac5-024
(compiled 2022.04.12 svn.rca3783a0 for Rigaku Oxford Diffraction, GUI svn.r6498)
;
_exptl_absorpt_special_details   ?
_exptl_crystal_colour            orange
_exptl_crystal_colour_primary    orange
_exptl_crystal_density_diffrn    1.301
_exptl_crystal_density_meas      ?
_exptl_crystal_density_method    ?
_exptl_crystal_description       block
_exptl_crystal_F_000             2340
_exptl_crystal_size_max          0.262
_exptl_crystal_size_mid          0.168
_exptl_crystal_size_min          0.148
_exptl_transmission_factor_max   ?
_exptl_transmission_factor_min   ?
_diffrn_reflns_av_R_equivalents  0.0387
_diffrn_reflns_av_unetI/netI     0.0284
_diffrn_reflns_Laue_measured_fraction_full 0.999
_diffrn_reflns_Laue_measured_fraction_max 0.899
_diffrn_reflns_limit_h_max       23
_diffrn_reflns_limit_h_min       -22
_diffrn_reflns_limit_k_max       27
_diffrn_reflns_limit_k_min       -28
_diffrn_reflns_limit_l_max       23
_diffrn_reflns_limit_l_min       -23
_diffrn_reflns_number            33311
_diffrn_reflns_point_group_measured_fraction_full 0.999
_diffrn_reflns_point_group_measured_fraction_max 0.899
_diffrn_reflns_theta_full        25.242
_diffrn_reflns_theta_max         28.825
_diffrn_reflns_theta_min         2.496
_diffrn_ambient_temperature      100.00(10)
_diffrn_detector_area_resol_mean ?
_diffrn_measured_fraction_theta_full 0.999
_diffrn_measured_fraction_theta_max 0.899
_diffrn_measurement_device       'four-circle diffractometer'
_diffrn_measurement_device_type  'XtaLAB Synergy, Dualflex, HyPix'
_diffrn_measurement_method       '\w scans'
_diffrn_radiation_type           MoK\a
_diffrn_radiation_wavelength     0.71073
_diffrn_source                   ?
_diffrn_standards_number         0
_reflns_Friedel_coverage         0.000
_reflns_Friedel_fraction_full    .
_reflns_Friedel_fraction_max     .
_reflns_number_gt                5573
_reflns_number_total             6731
_reflns_special_details          
;
 Reflections were merged by SHELXL according to the crystal
 class for the calculation of statistics and refinement.
 
 _reflns_Friedel_fraction is defined as the number of unique
 Friedel pairs measured divided by the number that would be
 possible theoretically, ignoring centric projections and
 systematic absences.
;
_reflns_threshold_expression     'I > 2\s(I)'
_computing_cell_refinement       'CrysAlisPro 1.171.40.84a (Rigaku OD, 2020)'
_computing_data_collection       'CrysAlisPro 1.171.40.84a (Rigaku OD, 2020)'
_computing_data_reduction        'CrysAlisPro 1.171.40.84a (Rigaku OD, 2020)'
_computing_molecular_graphics    'Olex2 1.5-ac5-024 (Dolomanov et al., 2009)'
_computing_publication_material  'Olex2 1.5-ac5-024 (Dolomanov et al., 2009)'
_computing_structure_refinement  'SHELXL 2018/3 (Sheldrick, 2015)'
_computing_structure_solution    'SHELXT 2018/2 (Sheldrick, 2018)'
_refine_diff_density_max         3.055
_refine_diff_density_min         -2.071
_refine_diff_density_rms         0.116
_refine_ls_extinction_coef       .
_refine_ls_extinction_method     none
_refine_ls_goodness_of_fit_ref   1.135
_refine_ls_hydrogen_treatment    constr
_refine_ls_matrix_type           full
_refine_ls_number_parameters     432
_refine_ls_number_reflns         6731
_refine_ls_number_restraints     721
_refine_ls_R_factor_all          0.0789
_refine_ls_R_factor_gt           0.0586
_refine_ls_restrained_S_all      1.107
_refine_ls_shift/su_max          0.001
_refine_ls_shift/su_mean         0.000
_refine_ls_structure_factor_coef Fsqd
_refine_ls_weighting_details     
'w=1/[\s^2^(Fo^2^)+(0.0556P)^2^+38.1001P] where P=(Fo^2^+2Fc^2^)/3'
_refine_ls_weighting_scheme      calc
_refine_ls_wR_factor_gt          0.1375
_refine_ls_wR_factor_ref         0.1581
_refine_special_details          ?
_olex2_refinement_description    
;
1. Fixed Uiso
 At 1.2 times of:
  All C(H) groups, All C(H,H) groups
 At 1.5 times of:
  All C(H,H,H) groups
2. Restrained distances
 C3-C2 = C3-C4 = C2-C1 = C1-C5 = C5-C4
 1.42 with sigma of 0.02
 C3-C8 = C4-C9
 1.5 with sigma of 0.02
 C2-C7 = C1-C6 = C5-C10
 1.51 with sigma of 0.02
 C15-C11 = C15-C14 = C11-C12 = C12-C13 = C13-C14
 1.42 with sigma of 0.02
 C15-C20 = C14-C19
 1.5 with sigma of 0.02
 C11-C16 = C12-C17 = C13-C18
 1.51 with sigma of 0.02
 C5S-O2 = C5S-C6S
 1.44 with sigma of 0.02
 O2-C8S = C7S-C6S
 1.53 with sigma of 0.02
 C8S-C7S
 1.54 with sigma of 0.02
 C2S-C3S
 1.54 with sigma of 0.02
 O1-C1S = O1-C4S
 1.44 with sigma of 0.02
 C1S-C2S = C3S-C4S
 1.53 with sigma of 0.02
 C12S-C11S = C10S-C9S
 1.53 with sigma of 0.02
 O3-C12S = O3-C9S
 1.44 with sigma of 0.02
 C11S-C10S
 1.54 with sigma of 0.02
 C1A-C1B = C1D-C1E
 1.38 with sigma of 0.02
 C3-C7 = C3-C9 = C2-C6
 2.6 with sigma of 0.04
 C3-C1 = C3-C5
 2.29 with sigma of 0.04
 C1-C10 = C5-C9
 2.61 with sigma of 0.04
 C2-C5 = C1-C4
 2.3 with sigma of 0.04
 C11-C13 = C12-C14
 2.3 with sigma of 0.04
 C15-C12 = C15-C13
 2.29 with sigma of 0.04
 C15-C16 = C15-C19 = C11-C17
 2.6 with sigma of 0.04
 C12-C18 = C13-C19
 2.61 with sigma of 0.04
 C5S-C8S = C5S-C7S = O2-C7S = C8S-C6S
 2.38 with sigma of 0.04
 O1-C2S = O1-C3S = C1S-C3S = C2S-C4S
 2.38 with sigma of 0.04
 O3-C11S = O3-C10S = C12S-C10S = C11S-C9S
 2.38 with sigma of 0.04
 C1B-C1D
 2.35 with sigma of 0.04
 C8-C2 \\sim C8-C4 \\sim C7-C3 \\sim C7-C1 \\sim C6-C2 \\sim C6-C5 \\sim C10-C1
\\sim C10-C4 \\sim C9-C5 \\sim C9-C3
 with sigma of 0.04
 C3-C8 \\sim C2-C7 \\sim C1-C6 \\sim C5-C10 \\sim C4-C9
 with sigma of 0.02
 C3-C2 \\sim C2-C1 \\sim C1-C5 \\sim C5-C4 \\sim C4-C3
 with sigma of 0.02
 C3-C1 \\sim C2-C5 \\sim C1-C4 \\sim C4-C2 \\sim C3-C5
 with sigma of 0.04
 C15-C20 \\sim C11-C16 \\sim C12-C17 \\sim C13-C18 \\sim C14-C19
 with sigma of 0.02
 C20-C11 \\sim C20-C14 \\sim C16-C15 \\sim C16-C12 \\sim C17-C11 \\sim C17-C13
\\sim C18-C12 \\sim C18-C14
 \\sim C19-C13 \\sim C19-C15
 with sigma of 0.04
 C15-C11 \\sim C11-C12 \\sim C12-C13 \\sim C13-C14 \\sim C14-C15
 with sigma of 0.02
 C15-C12 \\sim C11-C13 \\sim C12-C14 \\sim C14-C11 \\sim C15-C13
 with sigma of 0.04
 C8S-C6S \\sim O2-C7S
 with sigma of 0.04
 C5S-C8S \\sim C5S-C7S
 with sigma of 0.04
 O2-C8S \\sim C8S-C7S \\sim C7S-C6S
 with sigma of 0.02
 C5S-O2 \\sim C5S-C6S
 with sigma of 0.02
 C1S-C2S \\sim C2S-C3S \\sim C3S-C4S
 with sigma of 0.02
 O1-C1S \\sim O1-C4S
 with sigma of 0.02
 O1-C2S \\sim O1-C3S
 with sigma of 0.04
 C2S-C4S \\sim C1S-C3S
 with sigma of 0.04
 C12S-C11S \\sim C11S-C10S \\sim C10S-C9S
 with sigma of 0.02
 O3-C12S \\sim O3-C9S
 with sigma of 0.02
 C11S-C9S \\sim C12S-C10S
 with sigma of 0.04
 O3-C11S \\sim O3-C10S
 with sigma of 0.04
 C1D-C1B \\sim C1E-C1A
 with sigma of 0.04
 C1A-C1B \\sim C1D-C1E
 with sigma of 0.02
3. Restrained planarity
 C3, C2, C1, C5, C4, C9, C10, C6, C7, C8
 with sigma of 0.1
 C15, C11, C12, C13, C14, C19, C18, C17, C16, C20
 with sigma of 0.1
 C1A, C1B, C1D, C1E
 with sigma of 0.1
4. Uiso/Uaniso restraints and constraints
C3 \\sim C2 \\sim C1 \\sim C5 \\sim C4 \\sim C9 \\sim C10 \\sim C6 \\sim C7
\\sim C8: within 2A with sigma of 0.04 and sigma for terminal atoms of 0.08
within 2A
C15 \\sim C11 \\sim C12 \\sim C13 \\sim C14 \\sim C19 \\sim C18 \\sim C17 \\sim
C16 \\sim C20: within 2A with sigma of 0.04 and sigma for terminal atoms of
0.08 within 2A
C5S \\sim O2 \\sim C8S \\sim C7S \\sim C6S: within 2A with sigma of 0.04 and
sigma for terminal atoms of 0.08 within 2A
O1 \\sim C1S \\sim C2S \\sim C3S \\sim C4S: within 2A with sigma of 0.04 and
sigma for terminal atoms of 0.08 within 2A
O3 \\sim C12S \\sim C11S \\sim C10S \\sim C9S: within 2A with sigma of 0.04 and
sigma for terminal atoms of 0.08 within 2A
C1A \\sim C1B \\sim C1D \\sim C1E: within 2A with sigma of 0.04 and sigma for
terminal atoms of 0.08 within 2A
Uanis(C3) = Uanis(C11)
Uanis(C14) = Uanis(C5)
Uanis(C9) = Uanis(C20)
Uanis(C19) = Uanis(C10)
Uanis(C7) = Uanis(C17)
Uanis(C13) = Uanis(C1)
Uanis(C18) = Uanis(C6)
Uanis(C4) = Uanis(C15)
Uanis(C2) = Uanis(C12)
Uanis(C8) = Uanis(C16)
Uanis(C5S) = Uanis(O1)
5. Rigid body (RIGU) restrains
 C3, C2, C1, C5, C4, C9, C10, C6, C7, C8
 with sigma for 1-2 distances of 0.004 and sigma for 1-3 distances of 0.004
 C15, C11, C12, C13, C14, C19, C18, C17, C16, C20
 with sigma for 1-2 distances of 0.004 and sigma for 1-3 distances of 0.004
 C5S, O2, C8S, C7S, C6S
 with sigma for 1-2 distances of 0.004 and sigma for 1-3 distances of 0.004
 O1, C1S, C2S, C3S, C4S
 with sigma for 1-2 distances of 0.004 and sigma for 1-3 distances of 0.004
 O3, C12S, C11S, C10S, C9S
 with sigma for 1-2 distances of 0.004 and sigma for 1-3 distances of 0.004
 C1A, C1B, C1D, C1E
 with sigma for 1-2 distances of 0.004 and sigma for 1-3 distances of 0.004
6. Others
 Fixed Sof: C1(0.5) C2(0.5) C3(0.5) C4(0.5) C5(0.5) C6(0.5) H6A(0.5) H6B(0.5)
 H6C(0.5) C7(0.5) H7A(0.5) H7B(0.5) H7C(0.5) C8(0.5) H8A(0.5) H8B(0.5) H8C(0.5)
 C9(0.5) H9A(0.5) H9B(0.5) H9C(0.5) C10(0.5) H10A(0.5) H10B(0.5) H10C(0.5)
 C11(0.5) C12(0.5) C13(0.5) C14(0.5) C15(0.5) C16(0.5) H16A(0.5) H16B(0.5)
 H16C(0.5) C17(0.5) H17A(0.5) H17B(0.5) H17C(0.5) C18(0.5) H18A(0.5) H18B(0.5)
 H18C(0.5) C19(0.5) H19A(0.5) H19B(0.5) H19C(0.5) C20(0.5) H20A(0.5) H20B(0.5)
 H20C(0.5) O1(0.5) C1S(0.5) H1SA(0.5) H1SB(0.5) C2S(0.5) H2SA(0.5) H2SB(0.5)
 C3S(0.5) H3SA(0.5) H3SB(0.5) C4S(0.5) H4SA(0.5) H4SB(0.5) O3(0.5) C9S(0.5)
 H9SA(0.5) H9SB(0.5) C10S(0.5) H10D(0.5) H10E(0.5) C11S(0.5) H11A(0.5)
 H11B(0.5) C12S(0.5) H12A(0.5) H12B(0.5) C7S(0.5) H7SA(0.5) H7SB(0.5) O2(0.5)
 C5S(0.5) H5SA(0.5) H5SB(0.5) C6S(0.5) H6SA(0.5) H6SB(0.5) C8S(0.5) H8SA(0.5)
 H8SB(0.5)
7.a Secondary CH2 refined with riding coordinates:
 C1S(H1SA,H1SB), C2S(H2SA,H2SB), C3S(H3SA,H3SB), C4S(H4SA,H4SB), C9S(H9SA,
 H9SB), C10S(H10D,H10E), C11S(H11A,H11B), C12S(H12A,H12B), C7S(H7SA,H7SB),
 C5S(H5SA,H5SB), C6S(H6SA,H6SB), C8S(H8SA,H8SB)
7.b Aromatic/amide H refined with riding coordinates:
 C1A(H1A), C1B(H1B), C1D(H1D), C1E(H1E), C27(H27), C28(H28), C29(H29),
 C30(H30), C31(H31), C33(H33), C34(H34), C35(H35), C36(H36), C37(H37)
7.c Idealised Me refined as rotating group:
 C6(H6A,H6B,H6C), C7(H7A,H7B,H7C), C8(H8A,H8B,H8C), C9(H9A,H9B,H9C), C10(H10A,
 H10B,H10C), C16(H16A,H16B,H16C), C17(H17A,H17B,H17C), C18(H18A,H18B,H18C),
 C19(H19A,H19B,H19C), C20(H20A,H20B,H20C)
;
_atom_sites_solution_hydrogens   geom
_atom_sites_solution_primary     dual
_atom_sites_solution_secondary   ?
loop_
_atom_site_label
_atom_site_type_symbol
_atom_site_fract_x
_atom_site_fract_y
_atom_site_fract_z
_atom_site_U_iso_or_equiv
_atom_site_adp_type
_atom_site_occupancy
_atom_site_site_symmetry_order
_atom_site_calc_flag
_atom_site_refinement_flags_posn
_atom_site_refinement_flags_adp
_atom_site_refinement_flags_occupancy
_atom_site_disorder_assembly
_atom_site_disorder_group
Gd1 Gd 0.500000 0.69792(2) -0.250000 0.04492(13) Uani 1 2 d S T P . .
N1 N 0.5158(3) 0.6168(3) -0.3427(3) 0.0603(12) Uani 1 1 d . . . . .
C1 C 0.6652(14) 0.7376(7) -0.2102(11) 0.0578(15) Uani 0.5 1 d D U P A 1
C1A C 0.4758(8) 0.5611(4) -0.3546(6) 0.119(4) Uani 1 1 d D U . . .
H1A H 0.451161 0.551927 -0.318012 0.143 Uiso 1 1 calc R U . . .
C1B C 0.4669(9) 0.5156(5) -0.4155(7) 0.147(5) Uani 1 1 d D U . . .
H1B H 0.435243 0.478463 -0.420447 0.177 Uiso 1 1 calc R U . . .
C1D C 0.5458(4) 0.5801(3) -0.4553(4) 0.0688(17) Uani 1 1 d D U . . .
H1D H 0.573678 0.588949 -0.489019 0.083 Uiso 1 1 calc R U . . .
C1E C 0.5498(5) 0.6244(3) -0.3951(5) 0.0738(18) Uani 1 1 d D U . . .
H1E H 0.578822 0.662575 -0.391605 0.089 Uiso 1 1 calc R U . . .
C2 C 0.6765(11) 0.6943(6) -0.1450(9) 0.0587(17) Uani 0.5 1 d D U P A 1
C3 C 0.6441(9) 0.7198(5) -0.0916(7) 0.054(2) Uani 0.5 1 d D U P A 1
C4 C 0.6074(8) 0.7790(5) -0.1286(7) 0.053(2) Uani 0.5 1 d D U P A 1
C5 C 0.6206(12) 0.7896(6) -0.2013(9) 0.054(2) Uani 0.5 1 d D U P A 1
C6 C 0.6998(19) 0.7353(10) -0.2744(16) 0.083(5) Uani 0.5 1 d D U P A 1
H6A H 0.751313 0.762527 -0.253881 0.124 Uiso 0.5 1 calc R U P A 1
H6B H 0.653750 0.749402 -0.332066 0.124 Uiso 0.5 1 calc R U P A 1
H6C H 0.716632 0.692492 -0.278933 0.124 Uiso 0.5 1 calc R U P A 1
C7 C 0.7266(18) 0.6338(9) -0.1311(15) 0.089(5) Uani 0.5 1 d D U P A 1
H7A H 0.729337 0.611586 -0.081012 0.134 Uiso 0.5 1 calc R U P A 1
H7B H 0.786438 0.642867 -0.119707 0.134 Uiso 0.5 1 calc R U P A 1
H7C H 0.696246 0.607940 -0.183734 0.134 Uiso 0.5 1 calc R U P A 1
C8 C 0.6536(10) 0.6951(8) -0.0068(8) 0.087(4) Uani 0.5 1 d D U P A 1
H8A H 0.660235 0.649736 -0.005181 0.130 Uiso 0.5 1 calc R U P A 1
H8B H 0.601086 0.705883 -0.002730 0.130 Uiso 0.5 1 calc R U P A 1
H8C H 0.705737 0.713629 0.042514 0.130 Uiso 0.5 1 calc R U P A 1
C9 C 0.5746(9) 0.8269(7) -0.0881(10) 0.084(3) Uani 0.5 1 d D U P A 1
H9A H 0.565890 0.866745 -0.118530 0.126 Uiso 0.5 1 calc R U P A 1
H9B H 0.618117 0.832069 -0.026099 0.126 Uiso 0.5 1 calc R U P A 1
H9C H 0.518609 0.812908 -0.093528 0.126 Uiso 0.5 1 calc R U P A 1
C10 C 0.6082(9) 0.8506(6) -0.2506(10) 0.076(3) Uani 0.5 1 d D U P A 1
H10A H 0.565643 0.844467 -0.312663 0.114 Uiso 0.5 1 calc R U P A 1
H10B H 0.664798 0.863889 -0.244442 0.114 Uiso 0.5 1 calc R U P A 1
H10C H 0.586298 0.882553 -0.226174 0.114 Uiso 0.5 1 calc R U P A 1
C11 C 0.6539(8) 0.6935(4) -0.0941(7) 0.054(2) Uani 0.5 1 d D U P A 2
C12 C 0.6783(12) 0.6875(6) -0.1597(9) 0.0587(17) Uani 0.5 1 d D U P A 2
C13 C 0.6556(15) 0.7428(7) -0.2098(11) 0.0578(15) Uani 0.5 1 d D U P A 2
C14 C 0.6229(12) 0.7853(5) -0.1709(9) 0.054(2) Uani 0.5 1 d D U P A 2
C15 C 0.6209(7) 0.7548(5) -0.1004(6) 0.053(2) Uani 0.5 1 d D U P A 2
C16 C 0.6757(10) 0.6484(7) -0.0189(8) 0.087(4) Uani 0.5 1 d D U P A 2
H16A H 0.690484 0.607582 -0.033069 0.130 Uiso 0.5 1 calc R U P A 2
H16B H 0.624555 0.644369 -0.010000 0.130 Uiso 0.5 1 calc R U P A 2
H16C H 0.725976 0.664358 0.034728 0.130 Uiso 0.5 1 calc R U P A 2
C17 C 0.7249(18) 0.6309(10) -0.1705(15) 0.089(5) Uani 0.5 1 d D U P A 2
H17A H 0.786336 0.630375 -0.123429 0.134 Uiso 0.5 1 calc R U P A 2
H17B H 0.723027 0.633070 -0.227230 0.134 Uiso 0.5 1 calc R U P A 2
H17C H 0.695237 0.592874 -0.167738 0.134 Uiso 0.5 1 calc R U P A 2
C18 C 0.6836(18) 0.7617(10) -0.2761(15) 0.083(5) Uani 0.5 1 d D U P A 2
H18A H 0.724850 0.796755 -0.253015 0.124 Uiso 0.5 1 calc R U P A 2
H18B H 0.631672 0.774150 -0.330939 0.124 Uiso 0.5 1 calc R U P A 2
H18C H 0.712495 0.726444 -0.287250 0.124 Uiso 0.5 1 calc R U P A 2
C19 C 0.6097(9) 0.8548(5) -0.1910(10) 0.076(3) Uani 0.5 1 d D U P A 2
H19A H 0.667181 0.875086 -0.168483 0.114 Uiso 0.5 1 calc R U P A 2
H19B H 0.578105 0.873059 -0.163081 0.114 Uiso 0.5 1 calc R U P A 2
H19C H 0.575291 0.860942 -0.254535 0.114 Uiso 0.5 1 calc R U P A 2
C20 C 0.5920(9) 0.7832(8) -0.0395(10) 0.084(3) Uani 0.5 1 d D U P A 2
H20A H 0.538333 0.762381 -0.047822 0.126 Uiso 0.5 1 calc R U P A 2
H20B H 0.580120 0.827640 -0.052563 0.126 Uiso 0.5 1 calc R U P A 2
H20C H 0.638766 0.777960 0.021292 0.126 Uiso 0.5 1 calc R U P A 2
C21 C 0.5033(5) 0.5245(3) -0.4673(4) 0.0726(18) Uani 1 1 d . . . . .
C26 C 0.5328(4) 0.7268(4) -0.6632(5) 0.0731(18) Uani 1 1 d . . . . .
C27 C 0.6156(4) 0.7253(5) -0.5869(5) 0.085(2) Uani 1 1 d . . . . .
H27 H 0.658585 0.696510 -0.583430 0.101 Uiso 1 1 calc R U . . .
C28 C 0.6366(5) 0.7648(5) -0.5157(6) 0.101(3) Uani 1 1 d . . . . .
H28 H 0.692821 0.761522 -0.464735 0.121 Uiso 1 1 calc R U . . .
C29 C 0.5768(6) 0.8085(5) -0.5184(6) 0.096(3) Uani 1 1 d . . . . .
H29 H 0.591452 0.835827 -0.470553 0.115 Uiso 1 1 calc R U . . .
C30 C 0.4947(5) 0.8111(4) -0.5933(6) 0.085(2) Uani 1 1 d . . . . .
H30 H 0.452503 0.840603 -0.596732 0.102 Uiso 1 1 calc R U . . .
C31 C 0.4733(5) 0.7712(4) -0.6634(5) 0.0751(18) Uani 1 1 d . . . . .
H31 H 0.416361 0.774041 -0.713291 0.090 Uiso 1 1 calc R U . . .
C32 C 0.5771(4) 0.6346(3) -0.7437(5) 0.0720(18) Uani 1 1 d . . . . .
C33 C 0.6198(5) 0.5924(4) -0.6739(6) 0.095(3) Uani 1 1 d . . . . .
H33 H 0.604680 0.593176 -0.628707 0.115 Uiso 1 1 calc R U . . .
C34 C 0.6826(5) 0.5499(4) -0.6672(7) 0.094(2) Uani 1 1 d . . . . .
H34 H 0.710919 0.523310 -0.617671 0.113 Uiso 1 1 calc R U . . .
C35 C 0.7031(5) 0.5468(4) -0.7332(6) 0.087(2) Uani 1 1 d . . . . .
H35 H 0.745463 0.517549 -0.730241 0.104 Uiso 1 1 calc R U . . .
C36 C 0.6618(5) 0.5866(4) -0.8045(6) 0.086(2) Uani 1 1 d . . . . .
H36 H 0.675330 0.584279 -0.850766 0.103 Uiso 1 1 calc R U . . .
C37 C 0.6008(4) 0.6296(4) -0.8084(5) 0.0758(19) Uani 1 1 d . . . . .
H37 H 0.574054 0.656754 -0.857347 0.091 Uiso 1 1 calc R U . . .
B1 B 0.500000 0.6815(6) -0.750000 0.072(3) Uani 1 2 d S T P . .
O1 O 0.7817(12) 0.6088(7) -0.3812(12) 0.159(6) Uani 0.5 1 d D U P B -1
C1S C 0.7377(9) 0.5558(8) -0.4365(12) 0.081(4) Uani 0.5 1 d D U P B -1
H1SA H 0.721487 0.564894 -0.497945 0.097 Uiso 0.5 1 calc R U P B -1
H1SB H 0.683336 0.545719 -0.434213 0.097 Uiso 0.5 1 calc R U P B -1
C2S C 0.7996(11) 0.5038(8) -0.4029(14) 0.095(7) Uani 0.5 1 d D U P B -1
H2SA H 0.808607 0.486358 -0.450240 0.114 Uiso 0.5 1 calc R U P B -1
H2SB H 0.775958 0.470573 -0.381175 0.114 Uiso 0.5 1 calc R U P B -1
C3S C 0.8844(10) 0.5269(7) -0.3307(12) 0.108(7) Uani 0.5 1 d D U P B -1
H3SA H 0.930712 0.525496 -0.347966 0.129 Uiso 0.5 1 calc R U P B -1
H3SB H 0.903567 0.500942 -0.277731 0.129 Uiso 0.5 1 calc R U P B -1
C4S C 0.8687(13) 0.5922(7) -0.3133(14) 0.103(6) Uani 0.5 1 d D U P B -1
H4SA H 0.872768 0.595337 -0.255093 0.123 Uiso 0.5 1 calc R U P B -1
H4SB H 0.913123 0.620363 -0.314528 0.123 Uiso 0.5 1 calc R U P B -1
O3 O 0.5342(10) 0.9481(8) -0.0365(14) 0.150(6) Uani 0.5 1 d D U P C -1
C9S C 0.4468(12) 0.9712(12) -0.0784(17) 0.132(9) Uani 0.5 1 d D U P C -1
H9SA H 0.405846 0.938036 -0.081614 0.159 Uiso 0.5 1 calc R U P C -1
H9SB H 0.429683 0.984263 -0.138873 0.159 Uiso 0.5 1 calc R U P C -1
C10S C 0.4409(15) 1.0254(13) -0.0281(16) 0.127(9) Uani 0.5 1 d D U P C -1
H10D H 0.383771 1.026051 -0.028732 0.152 Uiso 0.5 1 calc R U P C -1
H10E H 0.448810 1.065284 -0.051778 0.152 Uiso 0.5 1 calc R U P C -1
C11S C 0.5168(14) 1.0133(12) 0.0635(14) 0.128(8) Uani 0.5 1 d D U P C -1
H11A H 0.538613 1.052147 0.097903 0.154 Uiso 0.5 1 calc R U P C -1
H11B H 0.500741 0.983000 0.095871 0.154 Uiso 0.5 1 calc R U P C -1
C12S C 0.5820(14) 0.9867(17) 0.039(2) 0.142(10) Uani 0.5 1 d D U P C -1
H12A H 0.612321 1.020621 0.026509 0.171 Uiso 0.5 1 calc R U P C -1
H12B H 0.626832 0.961696 0.088620 0.171 Uiso 0.5 1 calc R U P C -1
C7S C 0.850(2) 0.4447(15) 0.2023(12) 0.199(12) Uani 0.5 1 d D U P D -1
H7SA H 0.909166 0.459903 0.246948 0.239 Uiso 0.5 1 calc R U P D -1
H7SB H 0.814263 0.436025 0.230419 0.239 Uiso 0.5 1 calc R U P D -1
O2 O 0.7893(18) 0.3995(11) 0.0600(12) 0.229(12) Uani 0.5 1 d D U P D -1
C5S C 0.746(2) 0.4555(12) 0.0559(19) 0.159(6) Uani 0.5 1 d D U P D -1
H5SA H 0.729898 0.477715 0.000632 0.191 Uiso 0.5 1 calc R U P D -1
H5SB H 0.691729 0.447328 0.059177 0.191 Uiso 0.5 1 calc R U P D -1
C6S C 0.805(3) 0.4905(12) 0.1277(18) 0.169(12) Uani 0.5 1 d D U P D -1
H6SA H 0.774107 0.522846 0.142203 0.203 Uiso 0.5 1 calc R U P D -1
H6SB H 0.848958 0.511078 0.115233 0.203 Uiso 0.5 1 calc R U P D -1
C8S C 0.858(2) 0.3882(15) 0.1550(13) 0.198(14) Uani 0.5 1 d D U P D -1
H8SA H 0.844543 0.349651 0.177295 0.238 Uiso 0.5 1 calc R U P D -1
H8SB H 0.917471 0.384878 0.161795 0.238 Uiso 0.5 1 calc R U P D -1

loop_
_atom_site_aniso_label
_atom_site_aniso_U_11
_atom_site_aniso_U_22
_atom_site_aniso_U_33
_atom_site_aniso_U_23
_atom_site_aniso_U_13
_atom_site_aniso_U_12
Gd1 0.03186(18) 0.0497(2) 0.0436(2) 0.000 0.01109(14) 0.000
N1 0.050(3) 0.078(3) 0.048(2) 0.002(2) 0.021(2) 0.010(2)
C1 0.027(4) 0.072(4) 0.068(3) -0.009(3) 0.019(3) -0.008(2)
C1A 0.220(11) 0.076(5) 0.123(7) -0.040(5) 0.132(8) -0.049(6)
C1B 0.266(14) 0.100(7) 0.161(9) -0.067(7) 0.170(11) -0.080(8)
C1D 0.061(4) 0.073(4) 0.077(4) -0.024(3) 0.038(3) -0.009(3)
C1E 0.064(4) 0.079(4) 0.075(4) -0.019(3) 0.031(3) -0.004(3)
C2 0.030(2) 0.069(4) 0.062(5) -0.010(3) 0.011(3) -0.002(3)
C3 0.036(4) 0.059(7) 0.048(3) -0.004(4) 0.007(2) -0.012(5)
C4 0.030(4) 0.064(6) 0.052(6) -0.011(3) 0.010(5) -0.005(4)
C5 0.032(3) 0.059(3) 0.063(8) -0.007(4) 0.016(6) -0.010(2)
C6 0.062(9) 0.106(15) 0.087(5) -0.022(9) 0.042(6) -0.026(10)
C7 0.046(4) 0.079(5) 0.121(17) -0.013(9) 0.023(11) 0.009(4)
C8 0.058(6) 0.111(9) 0.055(4) 0.018(6) -0.001(4) -0.027(7)
C9 0.054(5) 0.109(9) 0.085(8) -0.045(6) 0.032(6) -0.016(6)
C10 0.054(5) 0.071(4) 0.092(8) 0.003(6) 0.026(6) -0.016(4)
C11 0.036(4) 0.059(7) 0.048(3) -0.004(4) 0.007(2) -0.012(5)
C12 0.030(2) 0.069(4) 0.062(5) -0.010(3) 0.011(3) -0.002(3)
C13 0.027(4) 0.072(4) 0.068(3) -0.009(3) 0.019(3) -0.008(2)
C14 0.032(3) 0.059(3) 0.063(8) -0.007(4) 0.016(6) -0.010(2)
C15 0.030(4) 0.064(6) 0.052(6) -0.011(3) 0.010(5) -0.005(4)
C16 0.058(6) 0.111(9) 0.055(4) 0.018(6) -0.001(4) -0.027(7)
C17 0.046(4) 0.079(5) 0.121(17) -0.013(9) 0.023(11) 0.009(4)
C18 0.062(9) 0.106(15) 0.087(5) -0.022(9) 0.042(6) -0.026(10)
C19 0.054(5) 0.071(4) 0.092(8) 0.003(6) 0.026(6) -0.016(4)
C20 0.054(5) 0.109(9) 0.085(8) -0.045(6) 0.032(6) -0.016(6)
C21 0.085(5) 0.066(4) 0.063(4) -0.011(3) 0.033(4) -0.007(3)
C26 0.048(3) 0.095(5) 0.072(4) 0.003(4) 0.027(3) -0.002(3)
C27 0.047(3) 0.127(7) 0.073(4) -0.004(4) 0.023(3) 0.005(4)
C28 0.056(4) 0.164(9) 0.075(5) -0.002(6) 0.027(4) -0.004(5)
C29 0.079(5) 0.133(8) 0.086(5) -0.027(5) 0.049(5) -0.022(5)
C30 0.071(5) 0.102(6) 0.084(5) 0.000(4) 0.039(4) 0.003(4)
C31 0.053(4) 0.083(5) 0.081(5) 0.009(4) 0.026(3) 0.005(3)
C32 0.044(3) 0.082(4) 0.083(5) -0.001(4) 0.025(3) -0.002(3)
C33 0.078(5) 0.108(6) 0.117(7) 0.019(5) 0.061(5) 0.027(5)
C34 0.071(5) 0.097(6) 0.110(7) 0.013(5) 0.042(5) 0.012(4)
C35 0.052(4) 0.094(6) 0.110(6) -0.011(5) 0.036(4) 0.002(4)
C36 0.067(4) 0.096(6) 0.086(5) -0.016(5) 0.030(4) -0.003(4)
C37 0.045(3) 0.083(5) 0.085(5) -0.015(4) 0.021(3) -0.006(3)
B1 0.042(5) 0.098(8) 0.071(7) 0.000 0.025(5) 0.000
O1 0.159(10) 0.117(8) 0.138(10) -0.017(8) 0.023(9) 0.041(8)
C1S 0.043(6) 0.109(10) 0.081(9) -0.007(8) 0.023(6) 0.001(6)
C2S 0.076(9) 0.087(9) 0.084(12) -0.015(9) 0.009(8) -0.006(7)
C3S 0.073(9) 0.100(10) 0.097(11) -0.043(9) 0.001(8) 0.003(8)
C4S 0.116(10) 0.068(8) 0.103(12) -0.015(8) 0.038(8) -0.036(8)
O3 0.101(9) 0.131(12) 0.191(14) -0.058(11) 0.049(9) 0.020(9)
C9S 0.076(10) 0.134(17) 0.150(14) -0.058(13) 0.026(10) 0.000(12)
C10S 0.073(13) 0.110(16) 0.144(14) -0.042(12) 0.011(11) 0.007(12)
C11S 0.080(12) 0.113(15) 0.138(12) -0.042(12) 0.011(10) 0.005(12)
C12S 0.061(11) 0.121(17) 0.192(17) -0.053(13) 0.021(9) -0.009(10)
C7S 0.21(2) 0.24(2) 0.108(13) -0.010(13) 0.045(15) 0.11(2)
O2 0.235(19) 0.191(15) 0.122(12) -0.025(11) -0.019(13) 0.105(14)
C5S 0.159(10) 0.117(8) 0.138(10) -0.017(8) 0.023(9) 0.041(8)
C6S 0.21(2) 0.155(17) 0.107(16) -0.026(11) 0.052(14) 0.065(16)
C8S 0.20(2) 0.22(2) 0.104(14) -0.005(14) 0.015(16) 0.125(18)

_geom_special_details            
;
 All esds (except the esd in the dihedral angle between two l.s. planes)
 are estimated using the full covariance matrix.  The cell esds are taken
 into account individually in the estimation of esds in distances, angles
 and torsion angles; correlations between esds in cell parameters are only
 used when they are defined by crystal symmetry.  An approximate (isotropic)
 treatment of cell esds is used for estimating esds involving l.s. planes.
;
loop_
_geom_bond_atom_site_label_1
_geom_bond_atom_site_label_2
_geom_bond_distance
_geom_bond_site_symmetry_2
_geom_bond_publ_flag
Gd1 N1 2.488(5) . ?
Gd1 N1 2.488(5) 2_654 ?
Gd1 C2 2.701(17) . ?
Gd1 C2 2.701(17) 2_654 ?
Gd1 C4 2.676(12) 2_654 ?
Gd1 C4 2.676(12) . ?
Gd1 C5 2.694(18) 2_654 ?
Gd1 C5 2.694(18) . ?
Gd1 C13 2.63(2) . ?
Gd1 C13 2.63(2) 2_654 ?
Gd1 C14 2.668(18) . ?
Gd1 C14 2.668(18) 2_654 ?
N1 C1A 1.348(9) . ?
N1 C1E 1.323(8) . ?
C1 C2 1.410(10) . ?
C1 C5 1.412(10) . ?
C1 C6 1.515(10) . ?
C1A H1A 0.9500 . ?
C1A C1B 1.399(9) . ?
C1B H1B 0.9500 . ?
C1B C21 1.351(11) . ?
C1D H1D 0.9500 . ?
C1D C1E 1.396(8) . ?
C1D C21 1.367(9) . ?
C1E H1E 0.9500 . ?
C2 C3 1.418(10) . ?
C2 C7 1.516(11) . ?
C3 C4 1.429(10) . ?
C3 C8 1.508(10) . ?
C4 C5 1.420(10) . ?
C4 C9 1.510(10) . ?
C5 C10 1.525(10) . ?
C6 H6A 0.9800 . ?
C6 H6B 0.9800 . ?
C6 H6C 0.9800 . ?
C7 H7A 0.9800 . ?
C7 H7B 0.9800 . ?
C7 H7C 0.9800 . ?
C8 H8A 0.9800 . ?
C8 H8B 0.9800 . ?
C8 H8C 0.9800 . ?
C9 H9A 0.9800 . ?
C9 H9B 0.9800 . ?
C9 H9C 0.9800 . ?
C10 H10A 0.9800 . ?
C10 H10B 0.9800 . ?
C10 H10C 0.9800 . ?
C11 C12 1.412(10) . ?
C11 C15 1.420(9) . ?
C11 C16 1.526(10) . ?
C12 C13 1.414(10) . ?
C12 C17 1.524(10) . ?
C13 C14 1.416(10) . ?
C13 C18 1.521(11) . ?
C14 C15 1.414(10) . ?
C14 C19 1.525(10) . ?
C15 C20 1.514(10) . ?
C16 H16A 0.9800 . ?
C16 H16B 0.9800 . ?
C16 H16C 0.9800 . ?
C17 H17A 0.9800 . ?
C17 H17B 0.9800 . ?
C17 H17C 0.9800 . ?
C18 H18A 0.9800 . ?
C18 H18B 0.9800 . ?
C18 H18C 0.9800 . ?
C19 H19A 0.9800 . ?
C19 H19B 0.9800 . ?
C19 H19C 0.9800 . ?
C20 H20A 0.9800 . ?
C20 H20B 0.9800 . ?
C20 H20C 0.9800 . ?
C21 C21 1.518(13) 5_664 ?
C26 C27 1.406(10) . ?
C26 C31 1.408(10) . ?
C26 B1 1.653(11) . ?
C27 H27 0.9500 . ?
C27 C28 1.400(12) . ?
C28 H28 0.9500 . ?
C28 C29 1.387(13) . ?
C29 H29 0.9500 . ?
C29 C30 1.389(12) . ?
C30 H30 0.9500 . ?
C30 C31 1.390(11) . ?
C31 H31 0.9500 . ?
C32 C33 1.407(11) . ?
C32 C37 1.387(10) . ?
C32 B1 1.638(11) . ?
C33 H33 0.9500 . ?
C33 C34 1.386(11) . ?
C34 H34 0.9500 . ?
C34 C35 1.370(12) . ?
C35 H35 0.9500 . ?
C35 C36 1.389(12) . ?
C36 H36 0.9500 . ?
C36 C37 1.384(10) . ?
C37 H37 0.9500 . ?
O1 C1S 1.447(13) . ?
O1 C4S 1.440(13) . ?
C1S H1SA 0.9900 . ?
C1S H1SB 0.9900 . ?
C1S C2S 1.461(12) . ?
C2S H2SA 0.9900 . ?
C2S H2SB 0.9900 . ?
C2S C3S 1.481(12) . ?
C3S H3SA 0.9900 . ?
C3S H3SB 0.9900 . ?
C3S C4S 1.489(12) . ?
C4S H4SA 0.9900 . ?
C4S H4SB 0.9900 . ?
O3 C9S 1.416(13) . ?
O3 C12S 1.437(14) . ?
C9S H9SA 0.9900 . ?
C9S H9SB 0.9900 . ?
C9S C10S 1.495(13) . ?
C10S H10D 0.9900 . ?
C10S H10E 0.9900 . ?
C10S C11S 1.520(14) . ?
C11S H11A 0.9900 . ?
C11S H11B 0.9900 . ?
C11S C12S 1.504(14) . ?
C12S H12A 0.9900 . ?
C12S H12B 0.9900 . ?
C7S H7SA 0.9900 . ?
C7S H7SB 0.9900 . ?
C7S C6S 1.512(13) . ?
C7S C8S 1.510(13) . ?
O2 C5S 1.401(14) . ?
O2 C8S 1.518(13) . ?
C5S H5SA 0.9900 . ?
C5S H5SB 0.9900 . ?
C5S C6S 1.394(15) . ?
C6S H6SA 0.9900 . ?
C6S H6SB 0.9900 . ?
C8S H8SA 0.9900 . ?
C8S H8SB 0.9900 . ?

loop_
_geom_angle_atom_site_label_1
_geom_angle_atom_site_label_2
_geom_angle_atom_site_label_3
_geom_angle
_geom_angle_site_symmetry_1
_geom_angle_site_symmetry_3
_geom_angle_publ_flag
N1 Gd1 N1 91.1(2) . 2_654 ?
N1 Gd1 C2 89.3(3) 2_654 . ?
N1 Gd1 C2 89.3(3) . 2_654 ?
N1 Gd1 C2 88.3(3) 2_654 2_654 ?
N1 Gd1 C2 88.3(3) . . ?
N1 Gd1 C4 101.2(2) 2_654 . ?
N1 Gd1 C4 101.2(2) . 2_654 ?
N1 Gd1 C4 135.8(3) . . ?
N1 Gd1 C4 135.8(3) 2_654 2_654 ?
N1 Gd1 C5 113.6(3) . . ?
N1 Gd1 C5 128.6(3) . 2_654 ?
N1 Gd1 C5 128.6(3) 2_654 . ?
N1 Gd1 C5 113.6(3) 2_654 2_654 ?
N1 Gd1 C13 120.8(3) 2_654 . ?
N1 Gd1 C13 90.1(3) 2_654 2_654 ?
N1 Gd1 C13 90.1(3) . . ?
N1 Gd1 C13 120.8(3) . 2_654 ?
N1 Gd1 C14 118.1(3) 2_654 . ?
N1 Gd1 C14 121.0(3) . . ?
N1 Gd1 C14 118.1(3) . 2_654 ?
N1 Gd1 C14 121.0(3) 2_654 2_654 ?
C2 Gd1 C2 176.7(6) 2_654 . ?
C4 Gd1 C2 50.1(3) 2_654 2_654 ?
C4 Gd1 C2 132.8(3) . 2_654 ?
C4 Gd1 C2 50.1(3) . . ?
C4 Gd1 C2 132.8(3) 2_654 . ?
C4 Gd1 C4 98.7(4) 2_654 . ?
C4 Gd1 C5 84.7(4) . 2_654 ?
C4 Gd1 C5 84.7(4) 2_654 . ?
C4 Gd1 C5 30.7(2) 2_654 2_654 ?
C4 Gd1 C5 30.7(2) . . ?
C5 Gd1 C2 49.8(4) 2_654 2_654 ?
C5 Gd1 C2 133.4(4) 2_654 . ?
C5 Gd1 C2 133.4(4) . 2_654 ?
C5 Gd1 C2 49.8(4) . . ?
C5 Gd1 C5 86.1(5) . 2_654 ?
C13 Gd1 C14 109.9(5) 2_654 . ?
C13 Gd1 C14 31.0(3) . . ?
C14 Gd1 C14 90.5(6) 2_654 . ?
C1A N1 Gd1 120.5(5) . . ?
C1E N1 Gd1 126.7(5) . . ?
C1E N1 C1A 112.1(6) . . ?
C2 C1 Gd1 73.4(6) . . ?
C2 C1 C5 107.4(8) . . ?
C2 C1 C6 129.2(11) . . ?
C5 C1 Gd1 73.0(10) . . ?
C5 C1 C6 123.2(10) . . ?
C6 C1 Gd1 123.4(12) . . ?
N1 C1A H1A 116.8 . . ?
N1 C1A C1B 126.3(7) . . ?
C1B C1A H1A 116.8 . . ?
C1A C1B H1B 119.9 . . ?
C21 C1B C1A 120.1(8) . . ?
C21 C1B H1B 119.9 . . ?
C1E C1D H1D 118.8 . . ?
C21 C1D H1D 118.8 . . ?
C21 C1D C1E 122.3(7) . . ?
N1 C1E C1D 124.5(7) . . ?
N1 C1E H1E 117.7 . . ?
C1D C1E H1E 117.7 . . ?
C1 C2 Gd1 76.6(6) . . ?
C1 C2 C3 109.7(8) . . ?
C1 C2 C7 122.4(11) . . ?
C3 C2 Gd1 75.5(6) . . ?
C3 C2 C7 127.5(11) . . ?
C7 C2 Gd1 120.4(11) . . ?
C2 C3 Gd1 74.1(6) . . ?
C2 C3 C4 106.2(7) . . ?
C2 C3 C8 128.8(10) . . ?
C4 C3 Gd1 73.0(6) . . ?
C4 C3 C8 124.6(10) . . ?
C8 C3 Gd1 123.1(8) . . ?
C3 C4 Gd1 76.3(6) . . ?
C3 C4 C9 125.6(10) . . ?
C5 C4 Gd1 75.4(9) . . ?
C5 C4 C3 108.4(7) . . ?
C5 C4 C9 125.3(10) . . ?
C9 C4 Gd1 122.6(8) . . ?
C1 C5 Gd1 76.9(10) . . ?
C1 C5 C4 108.2(8) . . ?
C1 C5 C10 123.4(10) . . ?
C4 C5 Gd1 74.0(8) . . ?
C4 C5 C10 127.2(10) . . ?
C10 C5 Gd1 125.2(11) . . ?
C1 C6 H6A 109.5 . . ?
C1 C6 H6B 109.5 . . ?
C1 C6 H6C 109.5 . . ?
H6A C6 H6B 109.5 . . ?
H6A C6 H6C 109.5 . . ?
H6B C6 H6C 109.5 . . ?
C2 C7 H7A 109.5 . . ?
C2 C7 H7B 109.5 . . ?
C2 C7 H7C 109.5 . . ?
H7A C7 H7B 109.5 . . ?
H7A C7 H7C 109.5 . . ?
H7B C7 H7C 109.5 . . ?
C3 C8 H8A 109.5 . . ?
C3 C8 H8B 109.5 . . ?
C3 C8 H8C 109.5 . . ?
H8A C8 H8B 109.5 . . ?
H8A C8 H8C 109.5 . . ?
H8B C8 H8C 109.5 . . ?
C4 C9 H9A 109.5 . . ?
C4 C9 H9B 109.5 . . ?
C4 C9 H9C 109.5 . . ?
H9A C9 H9B 109.5 . . ?
H9A C9 H9C 109.5 . . ?
H9B C9 H9C 109.5 . . ?
C5 C10 H10A 109.5 . . ?
C5 C10 H10B 109.5 . . ?
C5 C10 H10C 109.5 . . ?
H10A C10 H10B 109.5 . . ?
H10A C10 H10C 109.5 . . ?
H10B C10 H10C 109.5 . . ?
C12 C11 Gd1 74.3(6) . . ?
C12 C11 C15 107.0(7) . . ?
C12 C11 C16 126.8(10) . . ?
C15 C11 Gd1 74.2(5) . . ?
C15 C11 C16 125.1(10) . . ?
C16 C11 Gd1 126.3(8) . . ?
C11 C12 Gd1 75.7(6) . . ?
C11 C12 C13 109.0(8) . . ?
C11 C12 C17 124.3(11) . . ?
C13 C12 Gd1 71.2(8) . . ?
C13 C12 C17 126.7(11) . . ?
C17 C12 Gd1 121.3(11) . . ?
C12 C13 Gd1 78.2(7) . . ?
C12 C13 C14 107.4(8) . . ?
C12 C13 C18 127.1(10) . . ?
C14 C13 Gd1 76.1(10) . . ?
C14 C13 C18 123.5(11) . . ?
C18 C13 Gd1 124.7(13) . . ?
C13 C14 Gd1 72.9(10) . . ?
C13 C14 C19 124.8(10) . . ?
C15 C14 Gd1 76.7(8) . . ?
C15 C14 C13 108.0(8) . . ?
C15 C14 C19 126.3(10) . . ?
C19 C14 Gd1 125.2(11) . . ?
C11 C15 Gd1 75.6(5) . . ?
C11 C15 C20 125.6(10) . . ?
C14 C15 Gd1 72.9(8) . . ?
C14 C15 C11 108.4(7) . . ?
C14 C15 C20 126.0(10) . . ?
C20 C15 Gd1 119.5(7) . . ?
C11 C16 H16A 109.5 . . ?
C11 C16 H16B 109.5 . . ?
C11 C16 H16C 109.5 . . ?
H16A C16 H16B 109.5 . . ?
H16A C16 H16C 109.5 . . ?
H16B C16 H16C 109.5 . . ?
C12 C17 H17A 109.5 . . ?
C12 C17 H17B 109.5 . . ?
C12 C17 H17C 109.5 . . ?
H17A C17 H17B 109.5 . . ?
H17A C17 H17C 109.5 . . ?
H17B C17 H17C 109.5 . . ?
C13 C18 H18A 109.5 . . ?
C13 C18 H18B 109.5 . . ?
C13 C18 H18C 109.5 . . ?
H18A C18 H18B 109.5 . . ?
H18A C18 H18C 109.5 . . ?
H18B C18 H18C 109.5 . . ?
C14 C19 H19A 109.5 . . ?
C14 C19 H19B 109.5 . . ?
C14 C19 H19C 109.5 . . ?
H19A C19 H19B 109.5 . . ?
H19A C19 H19C 109.5 . . ?
H19B C19 H19C 109.5 . . ?
C15 C20 H20A 109.5 . . ?
C15 C20 H20B 109.5 . . ?
C15 C20 H20C 109.5 . . ?
H20A C20 H20B 109.5 . . ?
H20A C20 H20C 109.5 . . ?
H20B C20 H20C 109.5 . . ?
C1B C21 C1D 114.6(7) . . ?
C1B C21 C21 121.6(8) . 5_664 ?
C1D C21 C21 123.8(8) . 5_664 ?
C27 C26 C31 115.3(7) . . ?
C27 C26 B1 126.3(7) . . ?
C31 C26 B1 118.4(6) . . ?
C26 C27 H27 118.9 . . ?
C28 C27 C26 122.2(8) . . ?
C28 C27 H27 118.9 . . ?
C27 C28 H28 119.5 . . ?
C29 C28 C27 121.0(8) . . ?
C29 C28 H28 119.5 . . ?
C28 C29 H29 121.1 . . ?
C28 C29 C30 117.9(8) . . ?
C30 C29 H29 121.1 . . ?
C29 C30 H30 119.5 . . ?
C29 C30 C31 121.1(8) . . ?
C31 C30 H30 119.5 . . ?
C26 C31 H31 118.7 . . ?
C30 C31 C26 122.6(7) . . ?
C30 C31 H31 118.7 . . ?
C33 C32 B1 121.4(6) . . ?
C37 C32 C33 114.6(7) . . ?
C37 C32 B1 123.8(6) . . ?
C32 C33 H33 118.0 . . ?
C34 C33 C32 123.9(8) . . ?
C34 C33 H33 118.0 . . ?
C33 C34 H34 120.6 . . ?
C35 C34 C33 118.8(9) . . ?
C35 C34 H34 120.6 . . ?
C34 C35 H35 120.2 . . ?
C34 C35 C36 119.7(8) . . ?
C36 C35 H35 120.2 . . ?
C35 C36 H36 119.9 . . ?
C37 C36 C35 120.1(8) . . ?
C37 C36 H36 119.9 . . ?
C32 C37 H37 118.6 . . ?
C36 C37 C32 122.8(8) . . ?
C36 C37 H37 118.6 . . ?
C26 B1 C26 107.9(9) . 2_653 ?
C32 B1 C26 113.4(3) 2_653 2_653 ?
C32 B1 C26 109.0(4) . 2_653 ?
C32 B1 C26 113.4(3) . . ?
C32 B1 C26 109.0(4) 2_653 . ?
C32 B1 C32 104.2(9) 2_653 . ?
C4S O1 C1S 110.8(12) . . ?
O1 C1S H1SA 110.4 . . ?
O1 C1S H1SB 110.4 . . ?
O1 C1S C2S 106.7(11) . . ?
H1SA C1S H1SB 108.6 . . ?
C2S C1S H1SA 110.4 . . ?
C2S C1S H1SB 110.4 . . ?
C1S C2S H2SA 110.0 . . ?
C1S C2S H2SB 110.0 . . ?
C1S C2S C3S 108.6(10) . . ?
H2SA C2S H2SB 108.3 . . ?
C3S C2S H2SA 110.0 . . ?
C3S C2S H2SB 110.0 . . ?
C2S C3S H3SA 110.4 . . ?
C2S C3S H3SB 110.4 . . ?
C2S C3S C4S 106.5(9) . . ?
H3SA C3S H3SB 108.6 . . ?
C4S C3S H3SA 110.4 . . ?
C4S C3S H3SB 110.4 . . ?
O1 C4S C3S 106.8(11) . . ?
O1 C4S H4SA 110.4 . . ?
O1 C4S H4SB 110.4 . . ?
C3S C4S H4SA 110.4 . . ?
C3S C4S H4SB 110.4 . . ?
H4SA C4S H4SB 108.6 . . ?
C9S O3 C12S 105.4(16) . . ?
O3 C9S H9SA 109.8 . . ?
O3 C9S H9SB 109.8 . . ?
O3 C9S C10S 109.5(14) . . ?
H9SA C9S H9SB 108.2 . . ?
C10S C9S H9SA 109.8 . . ?
C10S C9S H9SB 109.8 . . ?
C9S C10S H10D 111.3 . . ?
C9S C10S H10E 111.3 . . ?
C9S C10S C11S 102.3(14) . . ?
H10D C10S H10E 109.2 . . ?
C11S C10S H10D 111.3 . . ?
C11S C10S H10E 111.3 . . ?
C10S C11S H11A 112.0 . . ?
C10S C11S H11B 112.0 . . ?
H11A C11S H11B 109.7 . . ?
C12S C11S C10S 98.9(14) . . ?
C12S C11S H11A 112.0 . . ?
C12S C11S H11B 112.0 . . ?
O3 C12S C11S 107.7(15) . . ?
O3 C12S H12A 110.2 . . ?
O3 C12S H12B 110.2 . . ?
C11S C12S H12A 110.2 . . ?
C11S C12S H12B 110.2 . . ?
H12A C12S H12B 108.5 . . ?
H7SA C7S H7SB 109.3 . . ?
C6S C7S H7SA 111.5 . . ?
C6S C7S H7SB 111.5 . . ?
C8S C7S H7SA 111.5 . . ?
C8S C7S H7SB 111.5 . . ?
C8S C7S C6S 101.3(13) . . ?
C5S O2 C8S 107.8(15) . . ?
O2 C5S H5SA 110.5 . . ?
O2 C5S H5SB 110.5 . . ?
H5SA C5S H5SB 108.7 . . ?
C6S C5S O2 106(2) . . ?
C6S C5S H5SA 110.5 . . ?
C6S C5S H5SB 110.5 . . ?
C7S C6S H6SA 110.6 . . ?
C7S C6S H6SB 110.6 . . ?
C5S C6S C7S 105.6(18) . . ?
C5S C6S H6SA 110.6 . . ?
C5S C6S H6SB 110.6 . . ?
H6SA C6S H6SB 108.7 . . ?
C7S C8S O2 103.9(11) . . ?
C7S C8S H8SA 111.0 . . ?
C7S C8S H8SB 111.0 . . ?
O2 C8S H8SA 111.0 . . ?
O2 C8S H8SB 111.0 . . ?
H8SA C8S H8SB 109.0 . . ?

loop_
_geom_torsion_atom_site_label_1
_geom_torsion_atom_site_label_2
_geom_torsion_atom_site_label_3
_geom_torsion_atom_site_label_4
_geom_torsion
_geom_torsion_site_symmetry_1
_geom_torsion_site_symmetry_2
_geom_torsion_site_symmetry_3
_geom_torsion_site_symmetry_4
_geom_torsion_publ_flag
Gd1 N1 C1A C1B 168.8(10) . . . . ?
Gd1 N1 C1E C1D -170.3(5) . . . . ?
Gd1 C1 C2 C3 -69.0(6) . . . . ?
Gd1 C1 C2 C7 117.8(13) . . . . ?
Gd1 C1 C5 C4 67.9(11) . . . . ?
Gd1 C1 C5 C10 -123.8(16) . . . . ?
Gd1 C2 C3 C4 -66.5(7) . . . . ?
Gd1 C2 C3 C8 120.0(11) . . . . ?
Gd1 C3 C4 C5 -69.2(11) . . . . ?
Gd1 C3 C4 C9 120.5(12) . . . . ?
Gd1 C4 C5 C1 -69.9(13) . . . . ?
Gd1 C4 C5 C10 122.4(17) . . . . ?
Gd1 C11 C12 C13 63.9(9) . . . . ?
Gd1 C11 C12 C17 -118.4(14) . . . . ?
Gd1 C11 C15 C14 -66.0(9) . . . . ?
Gd1 C11 C15 C20 116.2(10) . . . . ?
Gd1 C12 C13 C14 71.2(12) . . . . ?
Gd1 C12 C13 C18 -124.8(19) . . . . ?
Gd1 C13 C14 C15 69.3(11) . . . . ?
Gd1 C13 C14 C19 -121.4(16) . . . . ?
Gd1 C14 C15 C11 67.8(7) . . . . ?
Gd1 C14 C15 C20 -114.4(11) . . . . ?
N1 C1A C1B C21 2.6(19) . . . . ?
C1 C2 C3 Gd1 69.7(6) . . . . ?
C1 C2 C3 C4 3.3(9) . . . . ?
C1 C2 C3 C8 -170.3(13) . . . . ?
C1A N1 C1E C1D -0.6(11) . . . . ?
C1A C1B C21 C1D -1.1(16) . . . . ?
C1A C1B C21 C21 178.7(11) . . . 5_664 ?
C1E N1 C1A C1B -1.6(15) . . . . ?
C1E C1D C21 C1B -1.0(13) . . . . ?
C1E C1D C21 C21 179.2(8) . . . 5_664 ?
C2 C1 C5 Gd1 -65.9(8) . . . . ?
C2 C1 C5 C4 2.1(16) . . . . ?
C2 C1 C5 C10 170.4(14) . . . . ?
C2 C3 C4 Gd1 67.3(7) . . . . ?
C2 C3 C4 C5 -2.0(13) . . . . ?
C2 C3 C4 C9 -172.2(12) . . . . ?
C3 C4 C5 Gd1 69.9(9) . . . . ?
C3 C4 C5 C1 0.0(17) . . . . ?
C3 C4 C5 C10 -167.8(15) . . . . ?
C5 C1 C2 Gd1 65.7(12) . . . . ?
C5 C1 C2 C3 -3.3(12) . . . . ?
C5 C1 C2 C7 -176.6(18) . . . . ?
C6 C1 C2 Gd1 -119.8(17) . . . . ?
C6 C1 C2 C3 171.1(17) . . . . ?
C6 C1 C2 C7 -2(2) . . . . ?
C6 C1 C5 Gd1 119.2(17) . . . . ?
C6 C1 C5 C4 -172.8(17) . . . . ?
C6 C1 C5 C10 -5(3) . . . . ?
C7 C2 C3 Gd1 -117.5(15) . . . . ?
C7 C2 C3 C4 176.1(16) . . . . ?
C7 C2 C3 C8 2.5(19) . . . . ?
C8 C3 C4 Gd1 -118.8(12) . . . . ?
C8 C3 C4 C5 172.0(13) . . . . ?
C8 C3 C4 C9 1.7(19) . . . . ?
C9 C4 C5 Gd1 -119.8(13) . . . . ?
C9 C4 C5 C1 170.3(14) . . . . ?
C9 C4 C5 C10 3(3) . . . . ?
C11 C12 C13 Gd1 -66.9(7) . . . . ?
C11 C12 C13 C14 4.3(15) . . . . ?
C11 C12 C13 C18 168.4(17) . . . . ?
C12 C11 C15 Gd1 67.6(6) . . . . ?
C12 C11 C15 C14 1.6(10) . . . . ?
C12 C11 C15 C20 -176.2(11) . . . . ?
C12 C13 C14 Gd1 -72.6(10) . . . . ?
C12 C13 C14 C15 -3.3(18) . . . . ?
C12 C13 C14 C19 166.0(15) . . . . ?
C13 C14 C15 Gd1 -66.7(13) . . . . ?
C13 C14 C15 C11 1.1(16) . . . . ?
C13 C14 C15 C20 178.8(14) . . . . ?
C15 C11 C12 Gd1 -67.6(5) . . . . ?
C15 C11 C12 C13 -3.6(9) . . . . ?
C15 C11 C12 C17 174.0(15) . . . . ?
C16 C11 C12 Gd1 123.9(10) . . . . ?
C16 C11 C12 C13 -172.2(13) . . . . ?
C16 C11 C12 C17 5.4(18) . . . . ?
C16 C11 C15 Gd1 -123.6(11) . . . . ?
C16 C11 C15 C14 170.4(13) . . . . ?
C16 C11 C15 C20 -7.4(16) . . . . ?
C17 C12 C13 Gd1 115.5(15) . . . . ?
C17 C12 C13 C14 -173.3(18) . . . . ?
C17 C12 C13 C18 -9(3) . . . . ?
C18 C13 C14 Gd1 122.6(18) . . . . ?
C18 C13 C14 C15 -168.0(17) . . . . ?
C18 C13 C14 C19 1(3) . . . . ?
C19 C14 C15 Gd1 124.2(17) . . . . ?
C19 C14 C15 C11 -168.0(14) . . . . ?
C19 C14 C15 C20 10(2) . . . . ?
C21 C1D C1E N1 2.0(11) . . . . ?
C26 C27 C28 C29 -1.5(14) . . . . ?
C27 C26 C31 C30 0.3(11) . . . . ?
C27 C26 B1 C26 -124.8(8) . . . 2_653 ?
C27 C26 B1 C32 111.6(8) . . . 2_653 ?
C27 C26 B1 C32 -4.0(11) . . . . ?
C27 C28 C29 C30 1.2(14) . . . . ?
C28 C29 C30 C31 -0.1(13) . . . . ?
C29 C30 C31 C26 -0.6(13) . . . . ?
C31 C26 C27 C28 0.7(12) . . . . ?
C31 C26 B1 C26 56.0(6) . . . 2_653 ?
C31 C26 B1 C32 -67.6(9) . . . 2_653 ?
C31 C26 B1 C32 176.8(7) . . . . ?
C32 C33 C34 C35 -2.1(15) . . . . ?
C33 C32 C37 C36 -0.2(11) . . . . ?
C33 C32 B1 C26 177.4(7) . . . 2_653 ?
C33 C32 B1 C26 57.2(11) . . . . ?
C33 C32 B1 C32 -61.2(7) . . . 2_653 ?
C33 C34 C35 C36 0.8(13) . . . . ?
C34 C35 C36 C37 0.7(12) . . . . ?
C35 C36 C37 C32 -1.0(12) . . . . ?
C37 C32 C33 C34 1.7(13) . . . . ?
C37 C32 B1 C26 -127.9(7) . . . . ?
C37 C32 B1 C26 -7.7(10) . . . 2_653 ?
C37 C32 B1 C32 113.6(7) . . . 2_653 ?
B1 C26 C27 C28 -178.5(8) . . . . ?
B1 C26 C31 C30 179.6(7) . . . . ?
B1 C32 C33 C34 177.0(8) . . . . ?
B1 C32 C37 C36 -175.3(7) . . . . ?
O1 C1S C2S C3S -4(3) . . . . ?
C1S O1 C4S C3S 5(3) . . . . ?
C1S C2S C3S C4S 7(3) . . . . ?
C2S C3S C4S O1 -8(3) . . . . ?
C4S O1 C1S C2S -1(3) . . . . ?
O3 C9S C10S C11S -25(4) . . . . ?
C9S O3 C12S C11S 25(3) . . . . ?
C9S C10S C11S C12S 37(3) . . . . ?
C10S C11S C12S O3 -39(4) . . . . ?
C12S O3 C9S C10S 1(3) . . . . ?
O2 C5S C6S C7S -40(4) . . . . ?
C5S O2 C8S C7S -2(5) . . . . ?
C6S C7S C8S O2 -20(4) . . . . ?
C8S C7S C6S C5S 37(4) . . . . ?
C8S O2 C5S C6S 26(5) . . . . ?

_shelx_res_file                  
;
TITL ec-1-94gd-xprepc2c_a.res in C2/c
    ec-1-94gd-xprepc2c.res
    created by SHELXL-2018/3 at 16:01:51 on 16-Jan-2024
REM Old TITL EC-1-94Gd-xprepC2c in C2/c
REM SHELXT solution in C2/c: R1 0.148, Rweak 0.002, Alpha 0.027
REM <I/s> 0.992 for 160 systematic absences, Orientation as input
REM Formula found by SHELXT: C59 N12 O1S Gd
CELL 0.71073 17.414529 21.4824 17.522136 90 119.3525 90
ZERR 4 0.000828 0.000514 0.000724 0 0.0058 0
LATT 7
SYMM -X,+Y,0.5-Z
SFAC C H B Gd N O
UNIT 264 328 4 4 8 12
DANG 2.6 C3 C7 C3 C9 C2 C6
DANG 2.29 C3 C1 C3 C5
SADI 0.04 C8 C2 C8 C4 C7 C3 C7 C1 C6 C2 C6 C5 C10 C1 C10 C4 C9 C5 C9 C3
DANG 2.61 C1 C10 C5 C9
SADI C3 C8 C2 C7 C1 C6 C5 C10 C4 C9
DFIX 1.42 C3 C2 C3 C4 C2 C1 C1 C5 C5 C4
DANG 2.3 C2 C5 C1 C4
DFIX 1.5 C3 C8 C4 C9
FLAT C3 C2 C1 C5 C4 C9 C10 C6 C7 C8
DFIX 1.51 C2 C7 C1 C6 C5 C10
SIMU C3 C2 C1 C5 C4 C9 C10 C6 C7 C8
SADI C3 C2 C2 C1 C1 C5 C5 C4 C4 C3
RIGU C3 C2 C1 C5 C4 C9 C10 C6 C7 C8
SADI 0.04 C3 C1 C2 C5 C1 C4 C4 C2 C3 C5
DANG 2.3 C11 C13 C12 C14
DANG 2.29 C15 C12 C15 C13
RIGU C15 C11 C12 C13 C14 C19 C18 C17 C16 C20
SIMU C15 C11 C12 C13 C14 C19 C18 C17 C16 C20
SADI C15 C20 C11 C16 C12 C17 C13 C18 C14 C19
SADI 0.04 C20 C11 C20 C14 C16 C15 C16 C12 C17 C11 C17 C13 C18 C12 C18 C14 =
 C19 C13 C19 C15
DANG 2.6 C15 C16 C15 C19 C11 C17
DANG 2.61 C12 C18 C13 C19
DFIX 1.42 C15 C11 C15 C14 C11 C12 C12 C13 C13 C14
DFIX 1.5 C15 C20 C14 C19
FLAT C15 C11 C12 C13 C14 C19 C18 C17 C16 C20
DFIX 1.51 C11 C16 C12 C17 C13 C18
SADI C15 C11 C11 C12 C12 C13 C13 C14 C14 C15
SADI 0.04 C15 C12 C11 C13 C12 C14 C14 C11 C15 C13
EADP C3 C11
EADP C14 C5
EADP C9 C20
EADP C19 C10
EADP C7 C17
EADP C13 C1
EADP C18 C6
EADP C4 C15
EADP C2 C12
EADP C8 C16
DANG 2.38 C5S C8S C5S C7S O2 C7S C8S C6S
RIGU C5S O2 C8S C7S C6S
SADI 0.04 C8S C6S O2 C7S
DFIX 1.44 C5S O2 C5S C6S
SADI 0.04 C5S C8S C5S C7S
DFIX 1.53 O2 C8S C7S C6S
DFIX 1.54 C8S C7S
SADI O2 C8S C8S C7S C7S C6S
SADI C5S O2 C5S C6S
SIMU C5S O2 C8S C7S C6S
DFIX 1.54 C2S C3S
DANG 2.38 O1 C2S O1 C3S C1S C3S C2S C4S
DFIX 1.44 O1 C1S O1 C4S
SADI C1S C2S C2S C3S C3S C4S
SIMU O1 C1S C2S C3S C4S
SADI O1 C1S O1 C4S
DFIX 1.53 C1S C2S C3S C4S
SADI 0.04 O1 C2S O1 C3S
RIGU O1 C1S C2S C3S C4S
SADI 0.04 C2S C4S C1S C3S
EADP C5S O1
RIGU O3 C12S C11S C10S C9S
SADI C12S C11S C11S C10S C10S C9S
SADI O3 C12S O3 C9S
DFIX 1.53 C12S C11S C10S C9S
DFIX 1.44 O3 C12S O3 C9S
SADI 0.04 C11S C9S C12S C10S
DFIX 1.54 C11S C10S
SADI 0.04 O3 C11S O3 C10S
SIMU O3 C12S C11S C10S C9S
DANG 2.38 O3 C11S O3 C10S C12S C10S C11S C9S
FLAT C1A C1B C1D C1E
SADI 0.04 C1D C1B C1E C1A
DANG 2.35 C1B C1D
SIMU C1A C1B C1D C1E
DFIX 1.38 C1A C1B C1D C1E
RIGU C1A C1B C1D C1E
SADI C1A C1B C1D C1E

L.S. 20
PLAN  7
SIZE 0.148 0.168 0.262
TEMP -173.15(10)
CONF
list 4
MORE -1
BOND $H
fmap 2
acta
OMIT 0 2 1
OMIT 3 1 0
REM <olex2.extras>
REM <HklSrc "%.\\EC-1-94Gd-xprepC2c.hkl">
REM </olex2.extras>

WGHT    0.055600   38.100098
FVAR       0.21409
GD1   4    0.500000    0.697918   -0.250000    10.50000    0.03186    0.04974 =
         0.04361    0.00000    0.01109    0.00000
N1    5    0.515838    0.616813   -0.342734    11.00000    0.05019    0.07839 =
         0.04795    0.00225    0.02064    0.01016
PART 1
C1    1    0.665223    0.737555   -0.210200    10.50000    0.02740    0.07231 =
         0.06846   -0.00906    0.01944   -0.00775
PART 0
C1A   1    0.475768    0.561141   -0.354578    11.00000    0.21952    0.07625 =
         0.12348   -0.03960    0.13175   -0.04877
AFIX  43
H1A   2    0.451161    0.551927   -0.318012    11.00000   -1.20000
AFIX   0
C1B   1    0.466915    0.515636   -0.415487    11.00000    0.26616    0.09990 =
         0.16052   -0.06684    0.17010   -0.08011
AFIX  43
H1B   2    0.435243    0.478463   -0.420447    11.00000   -1.20000
AFIX   0
C1D   1    0.545834    0.580104   -0.455254    11.00000    0.06076    0.07306 =
         0.07748   -0.02355    0.03772   -0.00921
AFIX  43
H1D   2    0.573678    0.588949   -0.489019    11.00000   -1.20000
AFIX   0
C1E   1    0.549772    0.624374   -0.395142    11.00000    0.06364    0.07873 =
         0.07503   -0.01886    0.03082   -0.00439
AFIX  43
H1E   2    0.578822    0.662575   -0.391605    11.00000   -1.20000
AFIX   0
PART 1
C2    1    0.676539    0.694291   -0.144989    10.50000    0.03020    0.06862 =
         0.06193   -0.01012    0.01061   -0.00160
C3    1    0.644109    0.719780   -0.091600    10.50000    0.03604    0.05890 =
         0.04835   -0.00357    0.00670   -0.01195
C4    1    0.607400    0.779039   -0.128574    10.50000    0.02953    0.06439 =
         0.05156   -0.01105    0.01000   -0.00484
C5    1    0.620608    0.789559   -0.201332    10.50000    0.03242    0.05883 =
         0.06293   -0.00722    0.01642   -0.00985
C6    1    0.699781    0.735294   -0.274443    10.50000    0.06164    0.10602 =
         0.08733   -0.02176    0.04229   -0.02611
AFIX 137
H6A   2    0.751313    0.762527   -0.253881    10.50000   -1.50000
H6B   2    0.653750    0.749402   -0.332066    10.50000   -1.50000
H6C   2    0.716632    0.692492   -0.278933    10.50000   -1.50000
AFIX   0
C7    1    0.726560    0.633828   -0.131136    10.50000    0.04558    0.07874 =
         0.12103   -0.01262    0.02332    0.00934
AFIX 137
H7A   2    0.729337    0.611586   -0.081012    10.50000   -1.50000
H7B   2    0.786438    0.642867   -0.119707    10.50000   -1.50000
H7C   2    0.696246    0.607940   -0.183734    10.50000   -1.50000
AFIX   0
C8    1    0.653625    0.695097   -0.006831    10.50000    0.05810    0.11054 =
         0.05467    0.01756   -0.00060   -0.02654
AFIX 137
H8A   2    0.660235    0.649736   -0.005181    10.50000   -1.50000
H8B   2    0.601086    0.705883   -0.002730    10.50000   -1.50000
H8C   2    0.705737    0.713629    0.042514    10.50000   -1.50000
AFIX   0
C9    1    0.574627    0.826891   -0.088133    10.50000    0.05445    0.10948 =
         0.08480   -0.04500    0.03155   -0.01569
AFIX 137
H9A   2    0.565890    0.866745   -0.118530    10.50000   -1.50000
H9B   2    0.618117    0.832069   -0.026099    10.50000   -1.50000
H9C   2    0.518609    0.812908   -0.093528    10.50000   -1.50000
AFIX   0
C10   1    0.608231    0.850568   -0.250550    10.50000    0.05391    0.07101 =
         0.09160    0.00255    0.02640   -0.01622
AFIX 137
H10A  2    0.565643    0.844467   -0.312663    10.50000   -1.50000
H10B  2    0.664798    0.863889   -0.244442    10.50000   -1.50000
H10C  2    0.586298    0.882553   -0.226174    10.50000   -1.50000
AFIX   0
PART 2
C11   1    0.653924    0.693453   -0.094118    10.50000    0.03604    0.05890 =
         0.04835   -0.00357    0.00670   -0.01195
C12   1    0.678256    0.687481   -0.159700    10.50000    0.03020    0.06862 =
         0.06193   -0.01012    0.01061   -0.00160
C13   1    0.655601    0.742814   -0.209774    10.50000    0.02740    0.07231 =
         0.06846   -0.00906    0.01944   -0.00775
C14   1    0.622882    0.785322   -0.170877    10.50000    0.03242    0.05883 =
         0.06293   -0.00722    0.01642   -0.00985
C15   1    0.620895    0.754763   -0.100401    10.50000    0.02953    0.06439 =
         0.05156   -0.01105    0.01000   -0.00484
C16   1    0.675680    0.648413   -0.018888    10.50000    0.05810    0.11054 =
         0.05467    0.01756   -0.00060   -0.02654
AFIX 137
H16A  2    0.690484    0.607582   -0.033069    10.50000   -1.50000
H16B  2    0.624555    0.644369   -0.010000    10.50000   -1.50000
H16C  2    0.725976    0.664358    0.034728    10.50000   -1.50000
AFIX   0
C17   1    0.724874    0.630900   -0.170487    10.50000    0.04558    0.07874 =
         0.12103   -0.01262    0.02332    0.00934
AFIX 137
H17A  2    0.786336    0.630375   -0.123429    10.50000   -1.50000
H17B  2    0.723027    0.633070   -0.227230    10.50000   -1.50000
H17C  2    0.695237    0.592874   -0.167738    10.50000   -1.50000
AFIX   0
C18   1    0.683648    0.761722   -0.276145    10.50000    0.06164    0.10602 =
         0.08733   -0.02176    0.04229   -0.02611
AFIX 137
H18A  2    0.724850    0.796755   -0.253015    10.50000   -1.50000
H18B  2    0.631672    0.774150   -0.330939    10.50000   -1.50000
H18C  2    0.712495    0.726444   -0.287250    10.50000   -1.50000
AFIX   0
C19   1    0.609685    0.854813   -0.191047    10.50000    0.05391    0.07101 =
         0.09160    0.00255    0.02640   -0.01622
AFIX 137
H19A  2    0.667181    0.875086   -0.168483    10.50000   -1.50000
H19B  2    0.578105    0.873059   -0.163081    10.50000   -1.50000
H19C  2    0.575291    0.860942   -0.254535    10.50000   -1.50000
AFIX   0
C20   1    0.591979    0.783192   -0.039504    10.50000    0.05445    0.10948 =
         0.08480   -0.04500    0.03155   -0.01569
AFIX 137
H20A  2    0.538333    0.762381   -0.047822    10.50000   -1.50000
H20B  2    0.580120    0.827640   -0.052563    10.50000   -1.50000
H20C  2    0.638766    0.777960    0.021292    10.50000   -1.50000
AFIX   0
PART 0
C21   1    0.503316    0.524458   -0.467252    11.00000    0.08457    0.06637 =
         0.06313   -0.01137    0.03340   -0.00680

C26   1    0.532824    0.726786   -0.663241    11.00000    0.04846    0.09547 =
         0.07169    0.00347    0.02662   -0.00231
C27   1    0.615569    0.725272   -0.586852    11.00000    0.04657    0.12654 =
         0.07280   -0.00362    0.02329    0.00496
AFIX  43
H27   2    0.658585    0.696510   -0.583430    11.00000   -1.20000
AFIX   0
C28   1    0.636646    0.764755   -0.515677    11.00000    0.05635    0.16354 =
         0.07523   -0.00249    0.02731   -0.00430
AFIX  43
H28   2    0.692821    0.761522   -0.464735    11.00000   -1.20000
AFIX   0
C29   1    0.576794    0.808506   -0.518391    11.00000    0.07888    0.13342 =
         0.08590   -0.02675    0.04927   -0.02160
AFIX  43
H29   2    0.591452    0.835827   -0.470553    11.00000   -1.20000
AFIX   0
C30   1    0.494703    0.811094   -0.593327    11.00000    0.07093    0.10222 =
         0.08426   -0.00001    0.03931    0.00255
AFIX  43
H30   2    0.452503    0.840603   -0.596732    11.00000   -1.20000
AFIX   0
C31   1    0.473339    0.771214   -0.663368    11.00000    0.05285    0.08323 =
         0.08100    0.00873    0.02635    0.00474
AFIX  43
H31   2    0.416361    0.774041   -0.713291    11.00000   -1.20000
AFIX   0
C32   1    0.577079    0.634642   -0.743738    11.00000    0.04374    0.08177 =
         0.08279   -0.00069    0.02497   -0.00225
C33   1    0.619801    0.592443   -0.673944    11.00000    0.07791    0.10822 =
         0.11679    0.01946    0.06056    0.02677
AFIX  43
H33   2    0.604680    0.593176   -0.628707    11.00000   -1.20000
AFIX   0
C34   1    0.682604    0.549874   -0.667203    11.00000    0.07133    0.09733 =
         0.11012    0.01325    0.04246    0.01204
AFIX  43
H34   2    0.710919    0.523310   -0.617671    11.00000   -1.20000
AFIX   0
C35   1    0.703137    0.546772   -0.733213    11.00000    0.05207    0.09399 =
         0.10995   -0.01076    0.03625    0.00176
AFIX  43
H35   2    0.745463    0.517549   -0.730241    11.00000   -1.20000
AFIX   0
C36   1    0.661751    0.586577   -0.804531    11.00000    0.06745    0.09591 =
         0.08568   -0.01600    0.03002   -0.00285
AFIX  43
H36   2    0.675330    0.584279   -0.850766    11.00000   -1.20000
AFIX   0
C37   1    0.600792    0.629568   -0.808375    11.00000    0.04483    0.08255 =
         0.08548   -0.01497    0.02065   -0.00650
AFIX  43
H37   2    0.574054    0.656754   -0.857347    11.00000   -1.20000
AFIX   0
B1    3    0.500000    0.681482   -0.750000    10.50000    0.04214    0.09821 =
         0.07119    0.00000    0.02503    0.00000

PART -1
O1    6    0.781668    0.608821   -0.381166    10.50000    0.15861    0.11670 =
         0.13847   -0.01721    0.02310    0.04109
C1S   1    0.737651    0.555816   -0.436477    10.50000    0.04306    0.10865 =
         0.08150   -0.00703    0.02325    0.00097
AFIX  23
H1SA  2    0.721487    0.564894   -0.497945    10.50000   -1.20000
H1SB  2    0.683336    0.545719   -0.434213    10.50000   -1.20000
AFIX   0
C2S   1    0.799644    0.503845   -0.402913    10.50000    0.07644    0.08701 =
         0.08418   -0.01466    0.00946   -0.00577
AFIX  23
H2SA  2    0.808607    0.486358   -0.450240    10.50000   -1.20000
H2SB  2    0.775958    0.470573   -0.381175    10.50000   -1.20000
AFIX   0
C3S   1    0.884446    0.526872   -0.330718    10.50000    0.07280    0.10042 =
         0.09682   -0.04311    0.00091    0.00317
AFIX  23
H3SA  2    0.930712    0.525496   -0.347966    10.50000   -1.20000
H3SB  2    0.903567    0.500942   -0.277731    10.50000   -1.20000
AFIX   0
C4S   1    0.868743    0.592192   -0.313314    10.50000    0.11569    0.06788 =
         0.10329   -0.01545    0.03756   -0.03611
AFIX  23
H4SA  2    0.872768    0.595337   -0.255093    10.50000   -1.20000
H4SB  2    0.913123    0.620363   -0.314528    10.50000   -1.20000
AFIX   0

O3    6    0.534198    0.948067   -0.036479    10.50000    0.10086    0.13064 =
         0.19076   -0.05750    0.04889    0.01971
C9S   1    0.446810    0.971188   -0.078422    10.50000    0.07577    0.13378 =
         0.15000   -0.05763    0.02637    0.00024
AFIX  23
H9SA  2    0.405846    0.938036   -0.081614    10.50000   -1.20000
H9SB  2    0.429683    0.984263   -0.138873    10.50000   -1.20000
AFIX   0
C10S  1    0.440925    1.025424   -0.028097    10.50000    0.07276    0.11018 =
         0.14424   -0.04167    0.01130    0.00671
AFIX  23
H10D  2    0.383771    1.026051   -0.028732    10.50000   -1.20000
H10E  2    0.448810    1.065284   -0.051778    10.50000   -1.20000
AFIX   0
C11S  1    0.516795    1.013303    0.063460    10.50000    0.07991    0.11320 =
         0.13752   -0.04249    0.01139    0.00475
AFIX  23
H11A  2    0.538613    1.052147    0.097903    10.50000   -1.20000
H11B  2    0.500741    0.983000    0.095871    10.50000   -1.20000
AFIX   0
C12S  1    0.581989    0.986670    0.039466    10.50000    0.06086    0.12081 =
         0.19150   -0.05280    0.02068   -0.00858
AFIX  23
H12A  2    0.612321    1.020621    0.026509    10.50000   -1.20000
H12B  2    0.626832    0.961696    0.088620    10.50000   -1.20000
AFIX   0

C7S   1    0.850439    0.444738    0.202260    10.50000    0.20928    0.23659 =
         0.10850   -0.00960    0.04507    0.10512
AFIX  23
H7SA  2    0.909166    0.459903    0.246948    10.50000   -1.20000
H7SB  2    0.814263    0.436025    0.230419    10.50000   -1.20000
AFIX   0
O2    6    0.789289    0.399528    0.059977    10.50000    0.23493    0.19122 =
         0.12198   -0.02476   -0.01937    0.10526
C5S   1    0.746021    0.455454    0.055945    10.50000    0.15861    0.11670 =
         0.13847   -0.01721    0.02310    0.04109
AFIX  23
H5SA  2    0.729898    0.477715    0.000632    10.50000   -1.20000
H5SB  2    0.691729    0.447328    0.059177    10.50000   -1.20000
AFIX   0
C6S   1    0.805416    0.490517    0.127696    10.50000    0.21064    0.15541 =
         0.10683   -0.02572    0.05193    0.06465
AFIX  23
H6SA  2    0.774107    0.522846    0.142203    10.50000   -1.20000
H6SB  2    0.848958    0.511078    0.115233    10.50000   -1.20000
AFIX   0
C8S   1    0.857719    0.388214    0.154961    10.50000    0.19579    0.22054 =
         0.10354   -0.00476    0.01538    0.12490
AFIX  23
H8SA  2    0.844543    0.349651    0.177295    10.50000   -1.20000
H8SB  2    0.917471    0.384878    0.161795    10.50000   -1.20000
AFIX   0
HKLF 4


REM  ec-1-94gd-xprepc2c_a.res in C2/c
REM wR2 = 0.1581, GooF = S = 1.135, Restrained GooF = 1.107 for all data
REM R1 = 0.0586 for 5573 Fo > 4sig(Fo) and 0.0789 for all 6731 data
REM 432 parameters refined using 721 restraints

END

WGHT      0.0556     38.1076

REM Highest difference peak  3.055,  deepest hole -2.071,  1-sigma level  0.116
Q1    1   0.5000  0.9089 -0.2500  10.50000  0.05    3.06
Q2    1   0.5000  0.7360 -0.2500  10.50000  0.05    3.00
Q3    1   0.5388  0.6959 -0.2705  11.00000  0.05    2.30
Q4    1   0.5000  0.6483 -0.2500  10.50000  0.05    0.97
Q5    1   0.5392  0.6523 -0.3123  11.00000  0.05    0.73
Q6    1   0.4807  0.5554 -0.4395  11.00000  0.05    0.65
Q7    1   0.7572  0.4693  0.1095  11.00000  0.05    0.59
;
_shelx_res_checksum              28720
_olex2_submission_special_instructions 'No special instructions were received'
# start Validation Reply Form
_vrf_PLAT241_ec-1-94gd-xprepc2c  
;
PROBLEM: High   MainMol Ueq as Compared to Neighbors of        C1B Check 
RESPONSE: The inherent crystallographic disorder of the Cp* ligand has been 
modeled and is unambiguously determined. The nature of this alert is 
consistent with expectations for disordered sites and does not 
indicate a misassignment or refinement error.
;
_vrf_PLAT971_ec-1-94gd-xprepc2c  
;
PROBLEM: Check Calcd Resid. Dens.  0.79Ang From Gd1             2.79 eA-3  
RESPONSE:  Our attempts to improve the data via integration and absorption
always results in electron density near the heavy atoms."
;
####################################################################### 
# 
# This file contains crystal structure data downloaded from the 
# Cambridge Structural Database (CSD) hosted by the Cambridge 
# Crystallographic Data Centre (CCDC).
# 
# Full information about CCDC data access policies and citation 
# guidelines are available at http://www.ccdc.cam.ac.uk/access/V1 
# 
# Audit and citation data items may have been added by the CCDC. 
# Please retain this information to preserve the provenance of 
# this file and to allow appropriate attribution of the data. 
# 
#######################################################################

data_ec_1_24_dy
_database_code_depnum_ccdc_archive 'CCDC 2474598'
loop_
_audit_author_name
_audit_author_address
'Selvan Demir' 'Michigan State University '
_audit_update_record             
;
2025-07-21 deposited with the CCDC.	2025-09-08 downloaded from the CCDC.
;
_audit_creation_date             2024-01-16
_audit_creation_method           
;
Olex2 1.5-ac5-024
(compiled 2022.04.12 svn.rca3783a0 for Rigaku Oxford Diffraction, GUI svn.r6498)
;
_shelx_SHELXL_version_number     2018/3
_chemical_name_common            ?
_chemical_name_systematic        ?
_chemical_formula_moiety         'C30 H38 Dy N2, 3(C4 H8 O), C24 H20 B'
_chemical_formula_sum            'C66 H82 B Dy N2 O3'
_chemical_formula_weight         1124.64
_chemical_melting_point          ?
_chemical_oxdiff_formula         C66H70N2DyBO4
loop_
_atom_type_symbol
_atom_type_description
_atom_type_scat_dispersion_real
_atom_type_scat_dispersion_imag
_atom_type_scat_source
C C 0.0181 0.0091 'International Tables Vol C Tables 4.2.6.8 and 6.1.1.4'
H H 0.0000 0.0000 'International Tables Vol C Tables 4.2.6.8 and 6.1.1.4'
B B 0.0090 0.0039 'International Tables Vol C Tables 4.2.6.8 and 6.1.1.4'
Dy Dy -9.8046 9.8477 'International Tables Vol C Tables 4.2.6.8 and 6.1.1.4'
N N 0.0311 0.0180 'International Tables Vol C Tables 4.2.6.8 and 6.1.1.4'
O O 0.0492 0.0322 'International Tables Vol C Tables 4.2.6.8 and 6.1.1.4'

_shelx_space_group_comment       
;
The symmetry employed for this shelxl refinement is uniquely defined
by the following loop, which should always be used as a source of
symmetry information in preference to the above space-group names.
They are only intended as comments.
;
_space_group_crystal_system      monoclinic
_space_group_IT_number           15
_space_group_name_H-M_alt        'C 1 2/c 1'
_space_group_name_Hall           '-C 2yc'
loop_
_space_group_symop_operation_xyz
'x, y, z'
'-x, y, -z+1/2'
'x+1/2, y+1/2, z'
'-x+1/2, y+1/2, -z+1/2'
'-x, -y, -z'
'x, -y, z-1/2'
'-x+1/2, -y+1/2, -z'
'x+1/2, -y+1/2, z-1/2'

_cell_length_a                   17.6459(6)
_cell_length_b                   21.3539(6)
_cell_length_c                   17.3232(7)
_cell_angle_alpha                90
_cell_angle_beta                 120.680(5)
_cell_angle_gamma                90
_cell_volume                     5613.9(4)
_cell_formula_units_Z            4
_cell_measurement_reflns_used    11758
_cell_measurement_temperature    100.00(10)
_cell_measurement_theta_max      75.3570
_cell_measurement_theta_min      3.5490
_shelx_estimated_absorpt_T_max   0.443
_shelx_estimated_absorpt_T_min   0.280
_exptl_absorpt_coefficient_mu    7.481
_exptl_absorpt_correction_T_max  1.000
_exptl_absorpt_correction_T_min  0.426
_exptl_absorpt_correction_type   gaussian
_exptl_absorpt_process_details   
;
CrysAlisPro 1.171.41.116a (Rigaku Oxford Diffraction, 2021)
Numerical absorption correction based on gaussian integration over
a multifaceted crystal model
Empirical absorption correction using spherical harmonics,
implemented in SCALE3 ABSPACK scaling algorithm.
;
_exptl_absorpt_special_details   ?
_exptl_crystal_colour            orange
_exptl_crystal_colour_lustre     .
_exptl_crystal_colour_primary    orange
_exptl_crystal_density_diffrn    1.331
_exptl_crystal_density_meas      ?
_exptl_crystal_density_method    ?
_exptl_crystal_description       block
_exptl_crystal_F_000             2348
loop_
_exptl_crystal_face_index_h
_exptl_crystal_face_index_k
_exptl_crystal_face_index_l
_exptl_crystal_face_perp_dist
1 -1 0 0.0934
-1 1 0 0.0934
1 0 0 0.0871
1 1 0 0.0881
-1 -1 0 0.0881
-1 0 1 0.0686
1 0 -1 0.0619
-5 2 3 0.0915
2 0 -1 0.0977
-2 0 1 0.1037
2 3 0 0.0851
0 -4 -1 0.0644
-9 -4 5 0.0698
-2 1 2 0.0727
5 2 -3 0.0780
6 1 -4 0.0759
2 -1 -2 0.0686
-7 -1 5 0.0700
2 2 -1 0.0831
-2 -2 1 0.0683
-5 -2 4 0.0662
-1 -2 1 0.0763
1 2 -1 0.0882
-2 2 1 0.1092
-1 2 1 0.0935
-2 -1 2 0.0648
-1 -1 2 0.0686
4 1 -2 0.0796
-1 1 2 0.0777
-1 -1 1 0.0667
-3 -5 1 0.0636
2 5 -1 0.0844
1 -1 1 0.0686
2 -5 -3 0.0620
13 0 -8 0.0795
6 5 -4 0.0703

_exptl_crystal_size_max          0.228
_exptl_crystal_size_mid          0.153
_exptl_crystal_size_min          0.13
loop_
_exptl_oxdiff_crystal_face_indexfrac_h
_exptl_oxdiff_crystal_face_indexfrac_k
_exptl_oxdiff_crystal_face_indexfrac_l
_exptl_oxdiff_crystal_face_x
_exptl_oxdiff_crystal_face_y
_exptl_oxdiff_crystal_face_z
1.0015 -0.9944 -0.0001 -0.0849 0.0901 0.0130
-1.0015 0.9944 0.0001 0.0849 -0.0901 -0.0130
1.0039 0.0056 -0.0024 -0.0564 0.0513 0.0668
1.0063 1.0056 -0.0047 -0.0280 0.0124 0.1206
-1.0063 -1.0056 0.0047 0.0280 -0.0124 -0.1206
-1.0004 0.0038 0.9997 0.0383 0.0846 0.0409
1.0004 -0.0038 -0.9997 -0.0383 -0.0846 -0.0409
-5.0042 2.0001 2.9994 0.2846 0.0735 0.0966
2.0043 0.0018 -1.0022 -0.0948 -0.0333 0.0259
-2.0043 -0.0018 1.0022 0.0948 0.0333 -0.0259
2.0151 3.0112 -0.0118 -0.0276 -0.0139 0.2950
-0.0132 -4.0094 -0.9881 -0.0955 0.0194 -0.3229
-9.0273 -4.0034 5.0175 0.3036 0.3730 -0.2781
-1.9984 1.0076 1.9971 0.1050 0.1303 0.1355
5.0138 1.9998 -3.0086 -0.1710 -0.2288 0.1186
6.0118 0.9960 -4.0060 -0.2377 -0.2745 0.0240
1.9984 -1.0076 -1.9971 -0.1050 -0.1303 -0.1355
-7.0122 -0.9922 5.0058 0.2760 0.3591 0.0169
2.0091 2.0018 -1.0068 -0.0379 -0.1109 0.1335
-2.0091 -2.0018 1.0068 0.0379 0.1109 -0.1335
-5.0103 -1.9904 4.0059 0.1528 0.3646 -0.0110
-1.0052 -1.9962 1.0043 -0.0185 0.1622 -0.0667
1.0052 1.9962 -1.0043 0.0185 -0.1622 0.0667
-1.9995 1.9982 0.9975 0.1516 -0.0443 0.0817
-0.9956 2.0038 0.9951 0.0951 0.0069 0.1485
-2.0032 -0.9924 2.0018 0.0482 0.2079 0.0279
-0.9993 -0.9868 1.9993 -0.0083 0.2592 0.0947
4.0110 1.0036 -2.0066 -0.1611 -0.1054 0.1057
-0.9945 1.0132 1.9947 0.0486 0.1816 0.2023
-1.0028 -0.9962 1.0020 0.0099 0.1234 -0.0129
-3.0203 -5.0074 1.0161 0.0091 0.1761 -0.3618
2.0164 5.0018 -1.0137 0.0473 -0.2274 0.2949
1.0050 -0.9850 0.9972 -0.1030 0.2259 0.1207
1.9852 -5.0170 -2.9852 -0.2005 -0.1109 -0.4584
13.0227 -0.0023 -8.0099 -0.5887 -0.4202 0.0072
6.0215 4.9960 -4.0153 -0.1240 -0.4298 0.2392

_exptl_transmission_factor_max   ?
_exptl_transmission_factor_min   ?
_diffrn_reflns_av_R_equivalents  0.0430
_diffrn_reflns_av_unetI/netI     0.0277
_diffrn_reflns_Laue_measured_fraction_full 0.994
_diffrn_reflns_Laue_measured_fraction_max 0.957
_diffrn_reflns_limit_h_max       22
_diffrn_reflns_limit_h_min       -19
_diffrn_reflns_limit_k_max       26
_diffrn_reflns_limit_k_min       -21
_diffrn_reflns_limit_l_max       21
_diffrn_reflns_limit_l_min       -21
_diffrn_reflns_number            22393
_diffrn_reflns_point_group_measured_fraction_full 0.994
_diffrn_reflns_point_group_measured_fraction_max 0.957
_diffrn_reflns_theta_full        67.684
_diffrn_reflns_theta_max         77.325
_diffrn_reflns_theta_min         3.571
_diffrn_ambient_environment      N~2~
_diffrn_ambient_temperature      100.00(10)
_diffrn_detector                 'Hybrid Pixel Array Detector'
_diffrn_detector_area_resol_mean 10.0000
_diffrn_detector_type            HyPix
_diffrn_measured_fraction_theta_full 0.994
_diffrn_measured_fraction_theta_max 0.957
_diffrn_measurement_details      
;
List of Runs (angles in degrees, time in seconds):

  # Type    Start    End  Width  t~exp~   \w     \q     \k     \f   Frames
#--------------------------------------------------------------------------
  1  \w    -27.00  25.00   0.50    4.92    --   47.32 -19.00  30.00  104
  2  \w     35.00  65.00   0.50   47.89    --  107.11-106.00 -30.00   60
  3  \w     37.00  64.00   0.50   47.89    --  107.11 -57.00  30.00   54
  4  \w     36.00  62.00   0.50   47.89    --  107.11 -55.00  55.00   52
  5  \w     38.00  64.00   0.50   47.89    --  107.11 -57.00 -60.00   52
  6  \w     50.00  77.00   0.50   47.89    --  107.11 -70.00-148.00   54
  7  \w     35.00  62.00   0.50   47.89    --  107.11 -57.00-180.00   54
  8  \w    131.00 157.00   0.50   47.89    --  107.11  57.00-180.00   52
  9  \w    143.00 169.00   0.50   47.89    --  107.11  57.00-120.00   52
 10  \w    137.00 170.00   0.50   47.89    --  107.11  57.00 -60.00   66
 11  \w    127.00 176.00   0.50   47.89    --  107.11  57.00  60.00   98
 12  \w    -82.00 -33.00   0.50    4.92    --  -47.32 -55.00  55.00   98
 13  \w   -119.00 -85.00   0.50    4.92    --  -47.32 -55.00  55.00   68
 14  \w    -78.00 -38.00   0.50    4.92    --  -47.32 125.00 -30.00   80
 15  \w   -154.00-104.00   0.50   47.89    --  -86.25 -55.00  55.00  100
 16  \w   -145.00-120.00   0.50   47.89    --  -86.25 -99.00 120.00   50
 17  \w   -157.00-127.00   0.50   47.89    --  -86.25 -57.00 120.00   60
 18  \w    -64.00 -17.00   0.50   47.89    --  -86.25  55.00-162.00   94
 19  \w    -82.00 -40.00   0.50    4.92    --  -47.45 125.00-150.00   84
 20  \w     97.00 123.00   0.50    4.92    --   47.45  19.00  90.00   52
 21  \w     35.00  90.00   0.50    4.92    --   47.45  19.00  90.00  110
 22  \w    -27.00  11.00   0.50    4.92    --   47.45 -19.00  90.00   76
 23  \w    -43.00 -18.00   0.50   47.89    --  -86.25  37.00 120.00   50
 24  \w   -159.00-134.00   0.50   47.89    --  -86.25 -99.00 150.00   50
 25  \w   -156.00-130.00   0.50   47.89    --  -86.25 -57.00  30.00   52
 26  \w     35.00  60.00   0.50   47.89    --  107.11 -57.00 120.00   50
 27  \w     35.00  60.00   0.50   47.89    --  107.11 -57.00 -90.00   50
 28  \w     35.00  60.00   0.50   47.89    --  107.11 -57.00  90.00   50
 29  \w     37.00  65.00   0.50   47.89    --  107.11 -57.00-150.00   56
 30  \w    100.00 131.00   0.50   47.89    --  107.11  19.00-150.00   62
 31  \w    153.00 178.00   0.50   47.89    --  107.11  19.00-150.00   50
 32  \w     39.00  65.00   0.50   47.89    --  107.11 -57.00   0.00   52
 33  \w    150.00 176.00   0.50   47.89    --  107.11  57.00  90.00   52
 34  \w    136.00 176.00   0.50   47.89    --  107.11  57.00-120.00   80
 35  \w     54.00  92.00   0.50   47.89    --  107.11-125.00 -60.00   76
 36  \w    134.00 171.00   0.50   47.89    --  107.11  57.00 -90.00   74
 37  \w   -101.00 -76.00   0.50    4.92    --  -47.45 -55.00  54.00   50
;
_diffrn_measurement_device       'four-circle diffractometer'
_diffrn_measurement_device_type  'XtaLAB Synergy, Dualflex, HyPix'
_diffrn_measurement_method       '\w scans'
_diffrn_orient_matrix_type       
'CrysAlisPro convention (1999,Acta A55,543-557)'
_diffrn_orient_matrix_UB_11      -0.0564308000
_diffrn_orient_matrix_UB_12      0.0285095000
_diffrn_orient_matrix_UB_13      -0.0182627000
_diffrn_orient_matrix_UB_21      0.0516077000
_diffrn_orient_matrix_UB_22      -0.0386274000
_diffrn_orient_matrix_UB_23      0.1363762000
_diffrn_orient_matrix_UB_31      0.0665007000
_diffrn_orient_matrix_UB_32      0.0538876000
_diffrn_orient_matrix_UB_33      0.1072091000
_diffrn_radiation_monochromator  mirror
_diffrn_radiation_probe          x-ray
_diffrn_radiation_type           'Cu K\a'
_diffrn_radiation_wavelength     1.54184
_diffrn_source                   'micro-focus sealed X-ray tube'
_diffrn_source_type              'PhotonJet (Cu) X-ray Source'
_reflns_Friedel_coverage         0.000
_reflns_Friedel_fraction_full    .
_reflns_Friedel_fraction_max     .
_reflns_number_gt                4889
_reflns_number_total             5701
_reflns_special_details          
;
 Reflections were merged by SHELXL according to the crystal
 class for the calculation of statistics and refinement.
 
 _reflns_Friedel_fraction is defined as the number of unique
 Friedel pairs measured divided by the number that would be
 possible theoretically, ignoring centric projections and
 systematic absences.
;
_reflns_threshold_expression     'I > 2\s(I)'
_computing_cell_refinement       'CrysAlisPro 1.171.41.116a (Rigaku OD, 2021)'
_computing_data_collection       'CrysAlisPro 1.171.41.116a (Rigaku OD, 2021)'
_computing_data_reduction        'CrysAlisPro 1.171.41.116a (Rigaku OD, 2021)'
_computing_molecular_graphics    'Olex2 1.5-ac5-024 (Dolomanov et al., 2009)'
_computing_publication_material  'Olex2 1.5-ac5-024 (Dolomanov et al., 2009)'
_computing_structure_refinement  'SHELXL 2018/3 (Sheldrick, 2015)'
_computing_structure_solution    'SHELXT 2018/2 (Sheldrick, 2018)'
_refine_diff_density_max         1.069
_refine_diff_density_min         -0.968
_refine_diff_density_rms         0.068
_refine_ls_extinction_coef       .
_refine_ls_extinction_method     none
_refine_ls_goodness_of_fit_ref   1.064
_refine_ls_hydrogen_treatment    constr
_refine_ls_matrix_type           full
_refine_ls_number_parameters     432
_refine_ls_number_reflns         5701
_refine_ls_number_restraints     721
_refine_ls_R_factor_all          0.0609
_refine_ls_R_factor_gt           0.0534
_refine_ls_restrained_S_all      1.043
_refine_ls_shift/su_max          0.000
_refine_ls_shift/su_mean         0.000
_refine_ls_structure_factor_coef Fsqd
_refine_ls_weighting_details     
'w=1/[\s^2^(Fo^2^)+(0.0854P)^2^+6.9389P] where P=(Fo^2^+2Fc^2^)/3'
_refine_ls_weighting_scheme      calc
_refine_ls_wR_factor_gt          0.1429
_refine_ls_wR_factor_ref         0.1483
_refine_special_details          ?
_olex2_refinement_description    
;
1. Fixed Uiso
 At 1.2 times of:
  All C(H) groups, All C(H,H) groups
 At 1.5 times of:
  All C(H,H,H) groups
2. Restrained distances
 C3-C2 = C3-C4 = C2-C1 = C1-C5 = C5-C4
 1.42 with sigma of 0.02
 C3-C8 = C4-C9
 1.5 with sigma of 0.02
 C2-C7 = C1-C6 = C5-C10
 1.51 with sigma of 0.02
 C15-C11 = C15-C14 = C11-C12 = C12-C13 = C13-C14
 1.42 with sigma of 0.02
 C15-C20 = C14-C19
 1.5 with sigma of 0.02
 C11-C16 = C12-C17 = C13-C18
 1.51 with sigma of 0.02
 C5S-O2 = C5S-C6S
 1.44 with sigma of 0.02
 O2-C8S = C7S-C6S
 1.53 with sigma of 0.02
 C8S-C7S
 1.54 with sigma of 0.02
 C2S-C3S
 1.54 with sigma of 0.02
 O1-C1S = O1-C4S
 1.44 with sigma of 0.02
 C1S-C2S = C3S-C4S
 1.53 with sigma of 0.02
 C12S-C11S = C10S-C9S
 1.53 with sigma of 0.02
 O3-C12S = O3-C9S
 1.44 with sigma of 0.02
 C11S-C10S
 1.54 with sigma of 0.02
 C1A-C1B = C1D-C1E
 1.38 with sigma of 0.02
 C3-C7 = C3-C9 = C2-C6
 2.6 with sigma of 0.04
 C3-C1 = C3-C5
 2.29 with sigma of 0.04
 C1-C10 = C5-C9
 2.61 with sigma of 0.04
 C2-C5 = C1-C4
 2.3 with sigma of 0.04
 C11-C13 = C12-C14
 2.3 with sigma of 0.04
 C15-C12 = C15-C13
 2.29 with sigma of 0.04
 C15-C16 = C15-C19 = C11-C17
 2.6 with sigma of 0.04
 C12-C18 = C13-C19
 2.61 with sigma of 0.04
 C5S-C8S = C5S-C7S = O2-C7S = C8S-C6S
 2.38 with sigma of 0.04
 O1-C2S = O1-C3S = C1S-C3S = C2S-C4S
 2.38 with sigma of 0.04
 O3-C11S = O3-C10S = C12S-C10S = C11S-C9S
 2.38 with sigma of 0.04
 C1B-C1D
 2.35 with sigma of 0.04
 C8-C2 \\sim C8-C4 \\sim C7-C3 \\sim C7-C1 \\sim C6-C2 \\sim C6-C5 \\sim C10-C1
\\sim C10-C4 \\sim C9-C5 \\sim C9-C3
 with sigma of 0.04
 C3-C8 \\sim C2-C7 \\sim C1-C6 \\sim C5-C10 \\sim C4-C9
 with sigma of 0.02
 C3-C2 \\sim C2-C1 \\sim C1-C5 \\sim C5-C4 \\sim C4-C3
 with sigma of 0.02
 C3-C1 \\sim C2-C5 \\sim C1-C4 \\sim C4-C2 \\sim C3-C5
 with sigma of 0.04
 C15-C20 \\sim C11-C16 \\sim C12-C17 \\sim C13-C18 \\sim C14-C19
 with sigma of 0.02
 C20-C11 \\sim C20-C14 \\sim C16-C15 \\sim C16-C12 \\sim C17-C11 \\sim C17-C13
\\sim C18-C12 \\sim C18-C14
 \\sim C19-C13 \\sim C19-C15
 with sigma of 0.04
 C15-C11 \\sim C11-C12 \\sim C12-C13 \\sim C13-C14 \\sim C14-C15
 with sigma of 0.02
 C15-C12 \\sim C11-C13 \\sim C12-C14 \\sim C14-C11 \\sim C15-C13
 with sigma of 0.04
 C8S-C6S \\sim O2-C7S
 with sigma of 0.04
 C5S-C8S \\sim C5S-C7S
 with sigma of 0.04
 O2-C8S \\sim C8S-C7S \\sim C7S-C6S
 with sigma of 0.02
 C5S-O2 \\sim C5S-C6S
 with sigma of 0.02
 C1S-C2S \\sim C2S-C3S \\sim C3S-C4S
 with sigma of 0.02
 O1-C1S \\sim O1-C4S
 with sigma of 0.02
 O1-C2S \\sim O1-C3S
 with sigma of 0.04
 C2S-C4S \\sim C1S-C3S
 with sigma of 0.04
 C12S-C11S \\sim C11S-C10S \\sim C10S-C9S
 with sigma of 0.02
 O3-C12S \\sim O3-C9S
 with sigma of 0.02
 C11S-C9S \\sim C12S-C10S
 with sigma of 0.04
 O3-C11S \\sim O3-C10S
 with sigma of 0.04
 C1D-C1B \\sim C1E-C1A
 with sigma of 0.04
 C1A-C1B \\sim C1D-C1E
 with sigma of 0.02
3. Restrained planarity
 C1, C2, C3, C4, C5, C6, C7, C8, C9, C10
 with sigma of 0.1
 C11, C12, C13, C14, C15, C16, C17, C18, C19, C20
 with sigma of 0.1
 C1A, C1B, C1D, C1E
 with sigma of 0.1
4. Uiso/Uaniso restraints and constraints
C1 \\sim C2 \\sim C3 \\sim C4 \\sim C5 \\sim C6 \\sim C7 \\sim C8 \\sim C9
\\sim C10: within 2A with sigma of 0.04 and sigma for terminal atoms of 0.08
within 2A
C11 \\sim C12 \\sim C13 \\sim C14 \\sim C15 \\sim C16 \\sim C17 \\sim C18 \\sim
C19 \\sim C20: within 2A with sigma of 0.04 and sigma for terminal atoms of
0.08 within 2A
O2 \\sim C5S \\sim C6S \\sim C7S \\sim C8S: within 2A with sigma of 0.04 and
sigma for terminal atoms of 0.08 within 2A
O1 \\sim C1S \\sim C2S \\sim C3S \\sim C4S: within 2A with sigma of 0.04 and
sigma for terminal atoms of 0.08 within 2A
O3 \\sim C9S \\sim C10S \\sim C11S \\sim C12S: within 2A with sigma of 0.04 and
sigma for terminal atoms of 0.08 within 2A
C1A \\sim C1B \\sim C1D \\sim C1E: within 2A with sigma of 0.04 and sigma for
terminal atoms of 0.08 within 2A
Uanis(C3) = Uanis(C11)
Uanis(C14) = Uanis(C5)
Uanis(C9) = Uanis(C20)
Uanis(C19) = Uanis(C10)
Uanis(C7) = Uanis(C17)
Uanis(C13) = Uanis(C1)
Uanis(C18) = Uanis(C6)
Uanis(C4) = Uanis(C15)
Uanis(C2) = Uanis(C12)
Uanis(C8) = Uanis(C16)
Uanis(C5S) = Uanis(O1)
5. Rigid body (RIGU) restrains
 C1, C2, C3, C4, C5, C6, C7, C8, C9, C10
 with sigma for 1-2 distances of 0.004 and sigma for 1-3 distances of 0.004
 C11, C12, C13, C14, C15, C16, C17, C18, C19, C20
 with sigma for 1-2 distances of 0.004 and sigma for 1-3 distances of 0.004
 O2, C5S, C6S, C7S, C8S
 with sigma for 1-2 distances of 0.004 and sigma for 1-3 distances of 0.004
 O1, C1S, C2S, C3S, C4S
 with sigma for 1-2 distances of 0.004 and sigma for 1-3 distances of 0.004
 O3, C9S, C10S, C11S, C12S
 with sigma for 1-2 distances of 0.004 and sigma for 1-3 distances of 0.004
 C1A, C1B, C1D, C1E
 with sigma for 1-2 distances of 0.004 and sigma for 1-3 distances of 0.004
6. Others
 Fixed Sof: C1(0.5) C2(0.5) C3(0.5) C4(0.5) C5(0.5) C6(0.5) H6A(0.5) H6B(0.5)
 H6C(0.5) C7(0.5) H7A(0.5) H7B(0.5) H7C(0.5) C8(0.5) H8A(0.5) H8B(0.5) H8C(0.5)
 C9(0.5) H9A(0.5) H9B(0.5) H9C(0.5) C10(0.5) H10A(0.5) H10B(0.5) H10C(0.5)
 C11(0.5) C12(0.5) C13(0.5) C14(0.5) C15(0.5) C16(0.5) H16A(0.5) H16B(0.5)
 H16C(0.5) C17(0.5) H17A(0.5) H17B(0.5) H17C(0.5) C18(0.5) H18A(0.5) H18B(0.5)
 H18C(0.5) C19(0.5) H19A(0.5) H19B(0.5) H19C(0.5) C20(0.5) H20A(0.5) H20B(0.5)
 H20C(0.5) O1(0.5) C1S(0.5) H1SA(0.5) H1SB(0.5) C2S(0.5) H2SA(0.5) H2SB(0.5)
 C3S(0.5) H3SA(0.5) H3SB(0.5) C4S(0.5) H4SA(0.5) H4SB(0.5) O2(0.5) C5S(0.5)
 H5SA(0.5) H5SB(0.5) C6S(0.5) H6SA(0.5) H6SB(0.5) C7S(0.5) H7SA(0.5) H7SB(0.5)
 C8S(0.5) H8SA(0.5) H8SB(0.5) O3(0.5) C9S(0.5) H9SA(0.5) H9SB(0.5) C10S(0.5)
 H10D(0.5) H10E(0.5) C11S(0.5) H11A(0.5) H11B(0.5) C12S(0.5) H12A(0.5) H12B(0.5)
7.a Secondary CH2 refined with riding coordinates:
 C1S(H1SA,H1SB), C2S(H2SA,H2SB), C3S(H3SA,H3SB), C4S(H4SA,H4SB), C5S(H5SA,
 H5SB), C6S(H6SA,H6SB), C7S(H7SA,H7SB), C8S(H8SA,H8SB), C9S(H9SA,H9SB),
 C10S(H10D,H10E), C11S(H11A,H11B), C12S(H12A,H12B)
7.b Aromatic/amide H refined with riding coordinates:
 C1A(H1A), C1B(H1B), C1D(H1D), C1E(H1E), C27(H27), C28(H28), C29(H29),
 C30(H30), C31(H31), C33(H33), C34(H34), C35(H35), C36(H36), C37(H37)
7.c Idealised Me refined as rotating group:
 C6(H6A,H6B,H6C), C7(H7A,H7B,H7C), C8(H8A,H8B,H8C), C9(H9A,H9B,H9C), C10(H10A,
 H10B,H10C), C16(H16A,H16B,H16C), C17(H17A,H17B,H17C), C18(H18A,H18B,H18C),
 C19(H19A,H19B,H19C), C20(H20A,H20B,H20C)
;
_atom_sites_solution_hydrogens   geom
_atom_sites_solution_primary     dual
_atom_sites_solution_secondary   ?
loop_
_atom_site_label
_atom_site_type_symbol
_atom_site_fract_x
_atom_site_fract_y
_atom_site_fract_z
_atom_site_U_iso_or_equiv
_atom_site_adp_type
_atom_site_occupancy
_atom_site_site_symmetry_order
_atom_site_calc_flag
_atom_site_refinement_flags_posn
_atom_site_refinement_flags_adp
_atom_site_refinement_flags_occupancy
_atom_site_disorder_assembly
_atom_site_disorder_group
Dy1 Dy 0.500000 0.69660(2) -0.250000 0.06137(14) Uani 1 2 d S T P . .
N1 N 0.5147(3) 0.6161(2) -0.3418(3) 0.0815(11) Uani 1 1 d . . . . .
C1 C 0.6633(12) 0.7339(7) -0.2088(10) 0.0833(14) Uani 0.5 1 d D U P A 1
C1A C 0.4767(7) 0.5591(3) -0.3535(6) 0.136(3) Uani 1 1 d D U . . .
H1A H 0.452636 0.549359 -0.316804 0.163 Uiso 1 1 calc R U . . .
C1B C 0.4696(8) 0.5137(4) -0.4139(6) 0.158(4) Uani 1 1 d D U . . .
H1B H 0.441162 0.475135 -0.417353 0.189 Uiso 1 1 calc R U . . .
C1D C 0.5417(4) 0.5809(3) -0.4562(4) 0.0954(16) Uani 1 1 d D U . . .
H1D H 0.566927 0.590714 -0.491809 0.114 Uiso 1 1 calc R U . . .
C1E C 0.5463(4) 0.6250(3) -0.3954(4) 0.0994(17) Uani 1 1 d D U . . .
H1E H 0.573827 0.663983 -0.392102 0.119 Uiso 1 1 calc R U . . .
C2 C 0.6754(11) 0.6912(6) -0.1426(9) 0.082(2) Uani 0.5 1 d D U P A 1
C3 C 0.6435(8) 0.7177(4) -0.0896(7) 0.076(2) Uani 0.5 1 d D U P A 1
C4 C 0.6089(10) 0.7773(5) -0.1257(8) 0.074(2) Uani 0.5 1 d D U P A 1
C5 C 0.6199(15) 0.7862(6) -0.1999(11) 0.072(2) Uani 0.5 1 d D U P A 1
C6 C 0.7003(17) 0.7327(12) -0.2709(16) 0.115(6) Uani 0.5 1 d D U P A 1
H6A H 0.749849 0.761968 -0.248814 0.173 Uiso 0.5 1 calc R U P A 1
H6B H 0.654242 0.745118 -0.331486 0.173 Uiso 0.5 1 calc R U P A 1
H6C H 0.720575 0.690311 -0.272656 0.173 Uiso 0.5 1 calc R U P A 1
C7 C 0.7245(16) 0.6307(9) -0.1308(14) 0.123(6) Uani 0.5 1 d D U P A 1
H7A H 0.730506 0.608039 -0.078737 0.184 Uiso 0.5 1 calc R U P A 1
H7B H 0.783096 0.639951 -0.121148 0.184 Uiso 0.5 1 calc R U P A 1
H7C H 0.691719 0.604891 -0.184714 0.184 Uiso 0.5 1 calc R U P A 1
C8 C 0.6544(11) 0.6906(7) -0.0042(8) 0.124(5) Uani 0.5 1 d D U P A 1
H8A H 0.685699 0.650531 0.008658 0.186 Uiso 0.5 1 calc R U P A 1
H8B H 0.596274 0.683860 -0.011193 0.186 Uiso 0.5 1 calc R U P A 1
H8C H 0.688330 0.719705 0.045495 0.186 Uiso 0.5 1 calc R U P A 1
C9 C 0.5753(10) 0.8259(7) -0.0870(10) 0.112(4) Uani 0.5 1 d D U P A 1
H9A H 0.550350 0.861254 -0.128582 0.168 Uiso 0.5 1 calc R U P A 1
H9B H 0.624048 0.840620 -0.029294 0.168 Uiso 0.5 1 calc R U P A 1
H9C H 0.529604 0.807286 -0.077897 0.168 Uiso 0.5 1 calc R U P A 1
C10 C 0.6082(9) 0.8469(5) -0.2508(9) 0.098(3) Uani 0.5 1 d D U P A 1
H10A H 0.558608 0.842599 -0.312448 0.146 Uiso 0.5 1 calc R U P A 1
H10B H 0.662100 0.855923 -0.251994 0.146 Uiso 0.5 1 calc R U P A 1
H10C H 0.596444 0.881280 -0.220936 0.146 Uiso 0.5 1 calc R U P A 1
C11 C 0.6544(9) 0.6913(4) -0.0954(7) 0.076(2) Uani 0.5 1 d D U P A 2
C12 C 0.6751(11) 0.6849(6) -0.1640(9) 0.082(2) Uani 0.5 1 d D U P A 2
C13 C 0.6563(13) 0.7418(6) -0.2107(10) 0.0833(14) Uani 0.5 1 d D U P A 2
C14 C 0.6219(15) 0.7842(6) -0.1737(11) 0.072(2) Uani 0.5 1 d D U P A 2
C15 C 0.6197(9) 0.7529(5) -0.1028(8) 0.074(2) Uani 0.5 1 d D U P A 2
C16 C 0.6770(10) 0.6458(7) -0.0189(8) 0.124(5) Uani 0.5 1 d D U P A 2
H16A H 0.676184 0.602886 -0.039267 0.186 Uiso 0.5 1 calc R U P A 2
H16B H 0.633560 0.649898 0.000074 0.186 Uiso 0.5 1 calc R U P A 2
H16C H 0.735836 0.655451 0.031800 0.186 Uiso 0.5 1 calc R U P A 2
C17 C 0.7216(16) 0.6279(10) -0.1743(14) 0.123(6) Uani 0.5 1 d D U P A 2
H17A H 0.785498 0.632959 -0.135872 0.184 Uiso 0.5 1 calc R U P A 2
H17B H 0.706249 0.624166 -0.237035 0.184 Uiso 0.5 1 calc R U P A 2
H17C H 0.702858 0.590038 -0.156605 0.184 Uiso 0.5 1 calc R U P A 2
C18 C 0.6794(17) 0.7598(12) -0.2816(15) 0.115(6) Uani 0.5 1 d D U P A 2
H18A H 0.693624 0.721996 -0.303696 0.173 Uiso 0.5 1 calc R U P A 2
H18B H 0.730309 0.788004 -0.254949 0.173 Uiso 0.5 1 calc R U P A 2
H18C H 0.628944 0.781004 -0.331597 0.173 Uiso 0.5 1 calc R U P A 2
C19 C 0.6082(9) 0.8544(5) -0.1953(10) 0.098(3) Uani 0.5 1 d D U P A 2
H19A H 0.661501 0.872149 -0.190800 0.146 Uiso 0.5 1 calc R U P A 2
H19B H 0.596051 0.875519 -0.152504 0.146 Uiso 0.5 1 calc R U P A 2
H19C H 0.558249 0.860358 -0.256344 0.146 Uiso 0.5 1 calc R U P A 2
C20 C 0.5944(9) 0.7828(8) -0.0395(10) 0.112(4) Uani 0.5 1 d D U P A 2
H20A H 0.548881 0.757391 -0.037998 0.168 Uiso 0.5 1 calc R U P A 2
H20B H 0.571571 0.825036 -0.060647 0.168 Uiso 0.5 1 calc R U P A 2
H20C H 0.646376 0.785155 0.020929 0.168 Uiso 0.5 1 calc R U P A 2
C21 C 0.5023(4) 0.5236(3) -0.4673(4) 0.0939(16) Uani 1 1 d . . . . .
O1 O 0.7804(12) 0.6070(8) -0.3742(14) 0.222(8) Uani 0.5 1 d D U P B -1
C1S C 0.7347(8) 0.5569(7) -0.4373(11) 0.108(4) Uani 0.5 1 d D U P B -1
H1SA H 0.726807 0.566624 -0.496799 0.130 Uiso 0.5 1 calc R U P B -1
H1SB H 0.676213 0.549208 -0.444149 0.130 Uiso 0.5 1 calc R U P B -1
C2S C 0.7931(10) 0.5024(6) -0.3964(12) 0.127(6) Uani 0.5 1 d D U P B -1
H2SA H 0.798727 0.479476 -0.442953 0.153 Uiso 0.5 1 calc R U P B -1
H2SB H 0.767191 0.473531 -0.371344 0.153 Uiso 0.5 1 calc R U P B -1
C3S C 0.8815(9) 0.5227(6) -0.3241(12) 0.135(6) Uani 0.5 1 d D U P B -1
H3SA H 0.926954 0.513109 -0.339674 0.162 Uiso 0.5 1 calc R U P B -1
H3SB H 0.897589 0.502085 -0.266553 0.162 Uiso 0.5 1 calc R U P B -1
C4S C 0.8718(12) 0.5914(6) -0.3186(16) 0.149(7) Uani 0.5 1 d D U P B -1
H4SA H 0.893065 0.603788 -0.255713 0.179 Uiso 0.5 1 calc R U P B -1
H4SB H 0.907063 0.613984 -0.339460 0.179 Uiso 0.5 1 calc R U P B -1
O2 O 0.7835(19) 0.3982(12) 0.0621(14) 0.289(13) Uani 0.5 1 d D U P C -1
C5S C 0.750(2) 0.4582(13) 0.064(2) 0.222(8) Uani 0.5 1 d D U P C -1
H5SA H 0.698108 0.454557 0.071968 0.266 Uiso 0.5 1 calc R U P C -1
H5SB H 0.731855 0.481613 0.007812 0.266 Uiso 0.5 1 calc R U P C -1
C6S C 0.821(2) 0.4881(11) 0.139(2) 0.231(14) Uani 0.5 1 d D U P C -1
H6SA H 0.801885 0.526083 0.156845 0.278 Uiso 0.5 1 calc R U P C -1
H6SB H 0.868274 0.499662 0.126267 0.278 Uiso 0.5 1 calc R U P C -1
C7S C 0.853(3) 0.4376(16) 0.2111(14) 0.261(14) Uani 0.5 1 d D U P C -1
H7SA H 0.912666 0.446556 0.262014 0.313 Uiso 0.5 1 calc R U P C -1
H7SB H 0.811714 0.432375 0.233645 0.313 Uiso 0.5 1 calc R U P C -1
C8S C 0.852(3) 0.3809(14) 0.1579(16) 0.268(16) Uani 0.5 1 d D U P C -1
H8SA H 0.834898 0.342598 0.177360 0.321 Uiso 0.5 1 calc R U P C -1
H8SB H 0.910592 0.374293 0.164294 0.321 Uiso 0.5 1 calc R U P C -1
O3 O 0.5349(12) 0.9500(8) -0.0347(16) 0.195(7) Uani 0.5 1 d D U P D -1
C9S C 0.4506(14) 0.9794(17) -0.0841(15) 0.167(8) Uani 0.5 1 d D U P D -1
H9SA H 0.405431 0.947648 -0.120540 0.200 Uiso 0.5 1 calc R U P D -1
H9SB H 0.451671 1.010888 -0.125522 0.200 Uiso 0.5 1 calc R U P D -1
C10S C 0.4272(14) 1.0104(18) -0.0223(14) 0.143(9) Uani 0.5 1 d D U P D -1
H10D H 0.383794 0.985016 -0.015872 0.171 Uiso 0.5 1 calc R U P D -1
H10E H 0.401896 1.052423 -0.044971 0.171 Uiso 0.5 1 calc R U P D -1
C11S C 0.5120(15) 1.0153(15) 0.0654(13) 0.155(8) Uani 0.5 1 d D U P D -1
H11A H 0.531602 1.059432 0.079172 0.186 Uiso 0.5 1 calc R U P D -1
H11B H 0.505610 0.998146 0.114886 0.186 Uiso 0.5 1 calc R U P D -1
C12S C 0.5753(16) 0.9776(19) 0.0527(18) 0.168(11) Uani 0.5 1 d D U P D -1
H12A H 0.624625 1.004725 0.061456 0.201 Uiso 0.5 1 calc R U P D -1
H12B H 0.600002 0.944085 0.098527 0.201 Uiso 0.5 1 calc R U P D -1
C26 C 0.5324(4) 0.7294(3) -0.6632(4) 0.0961(16) Uani 1 1 d . . . . .
C27 C 0.6150(4) 0.7288(5) -0.5864(5) 0.117(2) Uani 1 1 d . . . . .
H27 H 0.658374 0.700822 -0.583127 0.140 Uiso 1 1 calc R U . . .
C28 C 0.6366(5) 0.7683(5) -0.5135(6) 0.129(3) Uani 1 1 d . . . . .
H28 H 0.692890 0.765019 -0.460551 0.155 Uiso 1 1 calc R U . . .
C29 C 0.5765(7) 0.8122(4) -0.5180(6) 0.124(3) Uani 1 1 d . . . . .
H29 H 0.592360 0.840220 -0.469485 0.149 Uiso 1 1 calc R U . . .
C30 C 0.4940(6) 0.8148(4) -0.5929(6) 0.112(2) Uani 1 1 d . . . . .
H30 H 0.451913 0.844370 -0.596709 0.134 Uiso 1 1 calc R U . . .
C31 C 0.4727(4) 0.7737(3) -0.6634(5) 0.1005(17) Uani 1 1 d . . . . .
H31 H 0.414876 0.775417 -0.714436 0.121 Uiso 1 1 calc R U . . .
C32 C 0.5779(4) 0.6377(3) -0.7424(5) 0.0947(16) Uani 1 1 d . . . . .
C33 C 0.6197(6) 0.5955(4) -0.6722(7) 0.128(3) Uani 1 1 d . . . . .
H33 H 0.603751 0.595768 -0.627425 0.154 Uiso 1 1 calc R U . . .
C34 C 0.6834(5) 0.5528(4) -0.6628(6) 0.123(2) Uani 1 1 d . . . . .
H34 H 0.711976 0.526208 -0.611799 0.147 Uiso 1 1 calc R U . . .
C35 C 0.7039(4) 0.5500(4) -0.7287(6) 0.117(2) Uani 1 1 d . . . . .
H35 H 0.746408 0.520783 -0.724582 0.141 Uiso 1 1 calc R U . . .
C36 C 0.6624(5) 0.5899(4) -0.8018(5) 0.1097(19) Uani 1 1 d . . . . .
H36 H 0.676189 0.587758 -0.848075 0.132 Uiso 1 1 calc R U . . .
C37 C 0.6013(4) 0.6326(3) -0.8074(5) 0.0973(17) Uani 1 1 d . . . . .
H37 H 0.573994 0.659727 -0.857907 0.117 Uiso 1 1 calc R U . . .
B1 B 0.500000 0.6856(6) -0.750000 0.101(3) Uani 1 2 d S T P . .

loop_
_atom_site_aniso_label
_atom_site_aniso_U_11
_atom_site_aniso_U_22
_atom_site_aniso_U_33
_atom_site_aniso_U_23
_atom_site_aniso_U_13
_atom_site_aniso_U_12
Dy1 0.05015(19) 0.0652(2) 0.0611(2) 0.000 0.02286(14) 0.000
N1 0.071(2) 0.098(3) 0.069(2) -0.005(2) 0.0307(19) 0.014(2)
C1 0.054(3) 0.095(4) 0.094(3) -0.013(3) 0.032(3) -0.006(3)
C1A 0.219(9) 0.101(5) 0.136(6) -0.047(4) 0.126(7) -0.051(6)
C1B 0.257(11) 0.124(6) 0.168(8) -0.068(6) 0.164(8) -0.068(7)
C1D 0.096(4) 0.095(4) 0.105(4) -0.027(3) 0.058(3) -0.012(3)
C1E 0.092(4) 0.106(4) 0.103(4) -0.029(3) 0.052(3) -0.009(3)
C2 0.047(2) 0.085(4) 0.091(6) -0.015(4) 0.020(4) -0.002(2)
C3 0.064(4) 0.067(6) 0.075(3) -0.004(5) 0.019(3) -0.016(5)
C4 0.062(4) 0.073(6) 0.082(6) -0.010(4) 0.032(5) -0.006(5)
C5 0.053(2) 0.074(3) 0.077(8) -0.005(3) 0.024(6) -0.006(2)
C6 0.074(11) 0.163(19) 0.120(7) -0.017(9) 0.057(8) -0.024(10)
C7 0.057(3) 0.102(5) 0.165(17) -0.024(9) 0.024(11) 0.008(3)
C8 0.097(7) 0.135(9) 0.077(5) 0.021(6) -0.002(4) -0.044(8)
C9 0.081(6) 0.145(10) 0.109(8) -0.049(6) 0.047(6) -0.013(6)
C10 0.078(4) 0.085(4) 0.117(8) 0.004(5) 0.041(6) -0.020(4)
C11 0.064(4) 0.067(6) 0.075(3) -0.004(5) 0.019(3) -0.016(5)
C12 0.047(2) 0.085(4) 0.091(6) -0.015(4) 0.020(4) -0.002(2)
C13 0.054(3) 0.095(4) 0.094(3) -0.013(3) 0.032(3) -0.006(3)
C14 0.053(2) 0.074(3) 0.077(8) -0.005(3) 0.024(6) -0.006(2)
C15 0.062(4) 0.073(6) 0.082(6) -0.010(4) 0.032(5) -0.006(5)
C16 0.097(7) 0.135(9) 0.077(5) 0.021(6) -0.002(4) -0.044(8)
C17 0.057(3) 0.102(5) 0.165(17) -0.024(9) 0.024(11) 0.008(3)
C18 0.074(11) 0.163(19) 0.120(7) -0.017(9) 0.057(8) -0.024(10)
C19 0.078(4) 0.085(4) 0.117(8) 0.004(5) 0.041(6) -0.020(4)
C20 0.081(6) 0.145(10) 0.109(8) -0.049(6) 0.047(6) -0.013(6)
C21 0.102(4) 0.089(4) 0.089(3) -0.012(3) 0.047(3) -0.006(3)
O1 0.198(11) 0.165(9) 0.204(13) -0.044(9) 0.030(10) 0.043(9)
C1S 0.068(6) 0.124(10) 0.120(9) -0.013(7) 0.038(6) -0.014(6)
C2S 0.116(10) 0.096(8) 0.098(9) -0.009(7) 0.004(8) -0.035(7)
C3S 0.104(9) 0.111(9) 0.122(11) -0.041(8) 0.009(8) -0.012(7)
C4S 0.153(10) 0.086(8) 0.151(13) -0.020(9) 0.036(10) -0.056(8)
O2 0.26(2) 0.207(14) 0.211(16) -0.045(12) -0.013(16) 0.073(15)
C5S 0.198(11) 0.165(9) 0.204(13) -0.044(9) 0.030(10) 0.043(9)
C6S 0.25(2) 0.155(16) 0.19(2) -0.034(13) 0.034(17) 0.075(17)
C7S 0.27(3) 0.21(2) 0.198(17) -0.012(15) 0.045(19) 0.08(2)
C8S 0.27(3) 0.21(2) 0.198(19) -0.015(16) 0.03(2) 0.09(2)
O3 0.125(10) 0.174(13) 0.238(15) -0.033(13) 0.058(10) 0.038(10)
C9S 0.105(12) 0.20(2) 0.177(13) -0.016(14) 0.061(10) 0.038(14)
C10S 0.106(10) 0.145(19) 0.136(12) -0.006(14) 0.032(9) 0.020(11)
C11S 0.101(13) 0.156(16) 0.149(11) 0.009(11) 0.021(10) 0.026(13)
C12S 0.109(11) 0.137(17) 0.206(17) 0.002(16) 0.043(11) 0.022(11)
C26 0.072(3) 0.118(5) 0.103(4) 0.000(4) 0.047(3) -0.003(3)
C27 0.075(4) 0.163(7) 0.109(5) -0.005(5) 0.044(4) -0.001(4)
C28 0.083(4) 0.197(9) 0.104(5) -0.007(6) 0.046(4) -0.003(5)
C29 0.124(6) 0.152(7) 0.119(6) -0.027(5) 0.079(6) -0.025(5)
C30 0.106(5) 0.124(5) 0.121(6) -0.003(4) 0.069(5) -0.002(4)
C31 0.087(4) 0.105(4) 0.113(5) 0.008(4) 0.053(4) 0.004(3)
C32 0.072(3) 0.094(4) 0.116(4) 0.005(3) 0.047(3) -0.001(3)
C33 0.112(5) 0.148(7) 0.152(7) 0.027(6) 0.087(5) 0.025(5)
C34 0.102(5) 0.134(6) 0.137(6) 0.022(5) 0.065(5) 0.020(4)
C35 0.078(4) 0.119(5) 0.154(7) -0.007(5) 0.059(4) 0.004(4)
C36 0.099(4) 0.114(5) 0.121(5) -0.002(4) 0.059(4) 0.009(4)
C37 0.075(3) 0.104(4) 0.108(4) -0.010(3) 0.043(3) -0.003(3)
B1 0.068(5) 0.124(8) 0.115(8) 0.000 0.050(5) 0.000

_geom_special_details            
;
 All esds (except the esd in the dihedral angle between two l.s. planes)
 are estimated using the full covariance matrix.  The cell esds are taken
 into account individually in the estimation of esds in distances, angles
 and torsion angles; correlations between esds in cell parameters are only
 used when they are defined by crystal symmetry.  An approximate (isotropic)
 treatment of cell esds is used for estimating esds involving l.s. planes.
;
loop_
_geom_bond_atom_site_label_1
_geom_bond_atom_site_label_2
_geom_bond_distance
_geom_bond_site_symmetry_2
_geom_bond_publ_flag
Dy1 N1 2.444(4) . ?
Dy1 N1 2.444(4) 2_654 ?
Dy1 C4 2.660(14) 2_654 ?
Dy1 C4 2.660(14) . ?
Dy1 C5 2.65(2) 2_654 ?
Dy1 C5 2.65(2) . ?
Dy1 C13 2.662(19) 2_654 ?
Dy1 C13 2.661(19) . ?
Dy1 C14 2.64(2) . ?
Dy1 C14 2.64(2) 2_654 ?
Dy1 C15 2.629(14) 2_654 ?
Dy1 C15 2.629(14) . ?
N1 C1A 1.353(8) . ?
N1 C1E 1.319(8) . ?
C1 C2 1.393(10) . ?
C1 C5 1.406(10) . ?
C1 C6 1.518(10) . ?
C1A H1A 0.9500 . ?
C1A C1B 1.385(8) . ?
C1B H1B 0.9500 . ?
C1B C21 1.333(10) . ?
C1D H1D 0.9500 . ?
C1D C1E 1.385(7) . ?
C1D C21 1.372(9) . ?
C1E H1E 0.9500 . ?
C2 C3 1.418(10) . ?
C2 C7 1.509(11) . ?
C3 C4 1.411(9) . ?
C3 C8 1.507(10) . ?
C4 C5 1.409(9) . ?
C4 C9 1.512(10) . ?
C5 C10 1.521(10) . ?
C6 H6A 0.9800 . ?
C6 H6B 0.9800 . ?
C6 H6C 0.9800 . ?
C7 H7A 0.9800 . ?
C7 H7B 0.9800 . ?
C7 H7C 0.9800 . ?
C8 H8A 0.9800 . ?
C8 H8B 0.9800 . ?
C8 H8C 0.9800 . ?
C9 H9A 0.9800 . ?
C9 H9B 0.9800 . ?
C9 H9C 0.9800 . ?
C10 H10A 0.9800 . ?
C10 H10B 0.9800 . ?
C10 H10C 0.9800 . ?
C11 C12 1.415(10) . ?
C11 C15 1.430(9) . ?
C11 C16 1.523(10) . ?
C12 C13 1.401(10) . ?
C12 C17 1.529(10) . ?
C13 C14 1.414(10) . ?
C13 C18 1.527(11) . ?
C14 C15 1.416(10) . ?
C14 C19 1.534(10) . ?
C15 C20 1.519(10) . ?
C16 H16A 0.9800 . ?
C16 H16B 0.9800 . ?
C16 H16C 0.9800 . ?
C17 H17A 0.9800 . ?
C17 H17B 0.9800 . ?
C17 H17C 0.9800 . ?
C18 H18A 0.9800 . ?
C18 H18B 0.9800 . ?
C18 H18C 0.9800 . ?
C19 H19A 0.9800 . ?
C19 H19B 0.9800 . ?
C19 H19C 0.9800 . ?
C20 H20A 0.9800 . ?
C20 H20B 0.9800 . ?
C20 H20C 0.9800 . ?
C21 C21 1.487(12) 5_664 ?
O1 C1S 1.446(13) . ?
O1 C4S 1.434(14) . ?
C1S H1SA 0.9900 . ?
C1S H1SB 0.9900 . ?
C1S C2S 1.475(12) . ?
C2S H2SA 0.9900 . ?
C2S H2SB 0.9900 . ?
C2S C3S 1.481(11) . ?
C3S H3SA 0.9900 . ?
C3S H3SB 0.9900 . ?
C3S C4S 1.485(12) . ?
C4S H4SA 0.9900 . ?
C4S H4SB 0.9900 . ?
O2 C5S 1.421(15) . ?
O2 C8S 1.519(13) . ?
C5S H5SA 0.9900 . ?
C5S H5SB 0.9900 . ?
C5S C6S 1.423(15) . ?
C6S H6SA 0.9900 . ?
C6S H6SB 0.9900 . ?
C6S C7S 1.524(14) . ?
C7S H7SA 0.9900 . ?
C7S H7SB 0.9900 . ?
C7S C8S 1.517(14) . ?
C8S H8SA 0.9900 . ?
C8S H8SB 0.9900 . ?
O3 C9S 1.428(14) . ?
O3 C12S 1.431(14) . ?
C9S H9SA 0.9900 . ?
C9S H9SB 0.9900 . ?
C9S C10S 1.485(12) . ?
C10S H10D 0.9900 . ?
C10S H10E 0.9900 . ?
C10S C11S 1.497(13) . ?
C11S H11A 0.9900 . ?
C11S H11B 0.9900 . ?
C11S C12S 1.482(12) . ?
C12S H12A 0.9900 . ?
C12S H12B 0.9900 . ?
C26 C27 1.384(9) . ?
C26 C31 1.415(9) . ?
C26 B1 1.608(10) . ?
C27 H27 0.9500 . ?
C27 C28 1.400(12) . ?
C28 H28 0.9500 . ?
C28 C29 1.388(13) . ?
C29 H29 0.9500 . ?
C29 C30 1.371(13) . ?
C30 H30 0.9500 . ?
C30 C31 1.391(11) . ?
C31 H31 0.9500 . ?
C32 C33 1.385(10) . ?
C32 C37 1.387(9) . ?
C32 B1 1.664(10) . ?
C33 H33 0.9500 . ?
C33 C34 1.393(11) . ?
C34 H34 0.9500 . ?
C34 C35 1.363(11) . ?
C35 H35 0.9500 . ?
C35 C36 1.384(11) . ?
C36 H36 0.9500 . ?
C36 C37 1.379(9) . ?
C37 H37 0.9500 . ?

loop_
_geom_angle_atom_site_label_1
_geom_angle_atom_site_label_2
_geom_angle_atom_site_label_3
_geom_angle
_geom_angle_site_symmetry_1
_geom_angle_site_symmetry_3
_geom_angle_publ_flag
N1 Dy1 N1 90.6(2) . 2_654 ?
N1 Dy1 C4 135.2(3) 2_654 2_654 ?
N1 Dy1 C4 101.6(2) . 2_654 ?
N1 Dy1 C4 101.6(2) 2_654 . ?
N1 Dy1 C4 135.2(3) . . ?
N1 Dy1 C5 112.9(3) . . ?
N1 Dy1 C5 128.8(3) . 2_654 ?
N1 Dy1 C5 128.8(3) 2_654 . ?
N1 Dy1 C5 112.9(3) 2_654 2_654 ?
N1 Dy1 C13 88.9(3) . . ?
N1 Dy1 C13 88.9(3) 2_654 2_654 ?
N1 Dy1 C13 121.9(3) 2_654 . ?
N1 Dy1 C13 121.9(3) . 2_654 ?
N1 Dy1 C14 120.1(3) 2_654 . ?
N1 Dy1 C14 120.1(3) . 2_654 ?
N1 Dy1 C14 119.6(3) . . ?
N1 Dy1 C14 119.6(3) 2_654 2_654 ?
N1 Dy1 C15 130.8(3) 2_654 2_654 ?
N1 Dy1 C15 89.4(2) . 2_654 ?
N1 Dy1 C15 130.8(3) . . ?
N1 Dy1 C15 89.4(2) 2_654 . ?
C4 Dy1 C4 99.3(4) . 2_654 ?
C4 Dy1 C13 101.5(4) . 2_654 ?
C4 Dy1 C13 48.1(4) 2_654 2_654 ?
C5 Dy1 C4 85.6(4) . 2_654 ?
C5 Dy1 C4 30.8(3) 2_654 2_654 ?
C5 Dy1 C4 85.6(4) 2_654 . ?
C5 Dy1 C4 30.8(3) . . ?
C5 Dy1 C5 87.5(6) 2_654 . ?
C5 Dy1 C13 26.4(5) 2_654 2_654 ?
C5 Dy1 C13 111.8(3) . 2_654 ?
C14 Dy1 C13 30.9(3) . . ?
C14 Dy1 C13 110.1(5) 2_654 . ?
C14 Dy1 C14 89.8(6) 2_654 . ?
C15 Dy1 C13 107.3(4) 2_654 . ?
C15 Dy1 C13 51.1(4) . . ?
C15 Dy1 C14 31.2(3) . . ?
C15 Dy1 C14 102.0(4) 2_654 . ?
C1A N1 Dy1 121.4(4) . . ?
C1E N1 Dy1 125.4(4) . . ?
C1E N1 C1A 112.4(5) . . ?
C2 C1 Dy1 73.8(5) . . ?
C2 C1 C5 107.1(8) . . ?
C2 C1 C6 129.1(11) . . ?
C5 C1 Dy1 72.4(10) . . ?
C5 C1 C6 123.1(11) . . ?
C6 C1 Dy1 126.3(12) . . ?
N1 C1A H1A 117.0 . . ?
N1 C1A C1B 126.1(7) . . ?
C1B C1A H1A 117.0 . . ?
C1A C1B H1B 119.7 . . ?
C21 C1B C1A 120.6(7) . . ?
C21 C1B H1B 119.7 . . ?
C1E C1D H1D 118.6 . . ?
C21 C1D H1D 118.6 . . ?
C21 C1D C1E 122.8(6) . . ?
N1 C1E C1D 123.7(6) . . ?
N1 C1E H1E 118.1 . . ?
C1D C1E H1E 118.1 . . ?
C1 C2 Dy1 76.2(6) . . ?
C1 C2 C3 109.0(8) . . ?
C1 C2 C7 120.6(11) . . ?
C3 C2 Dy1 74.5(6) . . ?
C3 C2 C7 130.1(11) . . ?
C7 C2 Dy1 120.7(11) . . ?
C2 C3 Dy1 74.8(6) . . ?
C2 C3 C8 126.1(10) . . ?
C4 C3 Dy1 74.1(7) . . ?
C4 C3 C2 107.4(7) . . ?
C4 C3 C8 126.2(10) . . ?
C8 C3 Dy1 122.3(8) . . ?
C3 C4 Dy1 75.2(7) . . ?
C3 C4 C9 127.0(10) . . ?
C5 C4 Dy1 74.2(10) . . ?
C5 C4 C3 107.3(7) . . ?
C5 C4 C9 125.4(10) . . ?
C9 C4 Dy1 121.3(9) . . ?
C1 C5 Dy1 77.2(10) . . ?
C1 C5 C4 109.1(8) . . ?
C1 C5 C10 122.2(10) . . ?
C4 C5 Dy1 75.0(10) . . ?
C4 C5 C10 127.2(10) . . ?
C10 C5 Dy1 125.2(13) . . ?
C1 C6 H6A 109.5 . . ?
C1 C6 H6B 109.5 . . ?
C1 C6 H6C 109.5 . . ?
H6A C6 H6B 109.5 . . ?
H6A C6 H6C 109.5 . . ?
H6B C6 H6C 109.5 . . ?
C2 C7 H7A 109.5 . . ?
C2 C7 H7B 109.5 . . ?
C2 C7 H7C 109.5 . . ?
H7A C7 H7B 109.5 . . ?
H7A C7 H7C 109.5 . . ?
H7B C7 H7C 109.5 . . ?
C3 C8 H8A 109.5 . . ?
C3 C8 H8B 109.5 . . ?
C3 C8 H8C 109.5 . . ?
H8A C8 H8B 109.5 . . ?
H8A C8 H8C 109.5 . . ?
H8B C8 H8C 109.5 . . ?
C4 C9 H9A 109.5 . . ?
C4 C9 H9B 109.5 . . ?
C4 C9 H9C 109.5 . . ?
H9A C9 H9B 109.5 . . ?
H9A C9 H9C 109.5 . . ?
H9B C9 H9C 109.5 . . ?
C5 C10 H10A 109.5 . . ?
C5 C10 H10B 109.5 . . ?
C5 C10 H10C 109.5 . . ?
H10A C10 H10B 109.5 . . ?
H10A C10 H10C 109.5 . . ?
H10B C10 H10C 109.5 . . ?
C12 C11 Dy1 74.4(6) . . ?
C12 C11 C15 107.2(7) . . ?
C12 C11 C16 127.2(10) . . ?
C15 C11 Dy1 72.5(7) . . ?
C15 C11 C16 125.0(10) . . ?
C16 C11 Dy1 125.4(8) . . ?
C11 C12 Dy1 74.9(6) . . ?
C11 C12 C17 123.9(11) . . ?
C13 C12 Dy1 74.4(6) . . ?
C13 C12 C11 108.4(8) . . ?
C13 C12 C17 127.2(11) . . ?
C17 C12 Dy1 123.1(10) . . ?
C12 C13 Dy1 75.1(5) . . ?
C12 C13 C14 108.9(8) . . ?
C12 C13 C18 127.0(10) . . ?
C14 C13 Dy1 73.7(10) . . ?
C14 C13 C18 123.7(11) . . ?
C18 C13 Dy1 123.5(11) . . ?
C13 C14 Dy1 75.4(10) . . ?
C13 C14 C15 107.4(7) . . ?
C13 C14 C19 124.5(10) . . ?
C15 C14 Dy1 74.0(10) . . ?
C15 C14 C19 127.0(9) . . ?
C19 C14 Dy1 125.7(12) . . ?
C11 C15 Dy1 76.2(7) . . ?
C11 C15 C20 126.4(10) . . ?
C14 C15 Dy1 74.8(10) . . ?
C14 C15 C11 108.1(7) . . ?
C14 C15 C20 125.2(10) . . ?
C20 C15 Dy1 120.4(9) . . ?
C11 C16 H16A 109.5 . . ?
C11 C16 H16B 109.5 . . ?
C11 C16 H16C 109.5 . . ?
H16A C16 H16B 109.5 . . ?
H16A C16 H16C 109.5 . . ?
H16B C16 H16C 109.5 . . ?
C12 C17 H17A 109.5 . . ?
C12 C17 H17B 109.5 . . ?
C12 C17 H17C 109.5 . . ?
H17A C17 H17B 109.5 . . ?
H17A C17 H17C 109.5 . . ?
H17B C17 H17C 109.5 . . ?
C13 C18 H18A 109.5 . . ?
C13 C18 H18B 109.5 . . ?
C13 C18 H18C 109.5 . . ?
H18A C18 H18B 109.5 . . ?
H18A C18 H18C 109.5 . . ?
H18B C18 H18C 109.5 . . ?
C14 C19 H19A 109.5 . . ?
C14 C19 H19B 109.5 . . ?
C14 C19 H19C 109.5 . . ?
H19A C19 H19B 109.5 . . ?
H19A C19 H19C 109.5 . . ?
H19B C19 H19C 109.5 . . ?
C15 C20 H20A 109.5 . . ?
C15 C20 H20B 109.5 . . ?
C15 C20 H20C 109.5 . . ?
H20A C20 H20B 109.5 . . ?
H20A C20 H20C 109.5 . . ?
H20B C20 H20C 109.5 . . ?
C1B C21 C1D 114.3(6) . . ?
C1B C21 C21 123.2(8) . 5_664 ?
C1D C21 C21 122.4(7) . 5_664 ?
C4S O1 C1S 109.7(12) . . ?
O1 C1S H1SA 111.0 . . ?
O1 C1S H1SB 111.0 . . ?
O1 C1S C2S 103.8(11) . . ?
H1SA C1S H1SB 109.0 . . ?
C2S C1S H1SA 111.0 . . ?
C2S C1S H1SB 111.0 . . ?
C1S C2S H2SA 109.5 . . ?
C1S C2S H2SB 109.5 . . ?
C1S C2S C3S 110.5(9) . . ?
H2SA C2S H2SB 108.1 . . ?
C3S C2S H2SA 109.5 . . ?
C3S C2S H2SB 109.5 . . ?
C2S C3S H3SA 111.0 . . ?
C2S C3S H3SB 111.0 . . ?
C2S C3S C4S 103.8(9) . . ?
H3SA C3S H3SB 109.0 . . ?
C4S C3S H3SA 111.0 . . ?
C4S C3S H3SB 111.0 . . ?
O1 C4S C3S 108.3(10) . . ?
O1 C4S H4SA 110.0 . . ?
O1 C4S H4SB 110.0 . . ?
C3S C4S H4SA 110.0 . . ?
C3S C4S H4SB 110.0 . . ?
H4SA C4S H4SB 108.4 . . ?
C5S O2 C8S 107.8(15) . . ?
O2 C5S H5SA 111.0 . . ?
O2 C5S H5SB 111.0 . . ?
O2 C5S C6S 104(2) . . ?
H5SA C5S H5SB 109.0 . . ?
C6S C5S H5SA 111.0 . . ?
C6S C5S H5SB 111.0 . . ?
C5S C6S H6SA 111.3 . . ?
C5S C6S H6SB 111.3 . . ?
C5S C6S C7S 102.3(18) . . ?
H6SA C6S H6SB 109.2 . . ?
C7S C6S H6SA 111.3 . . ?
C7S C6S H6SB 111.3 . . ?
C6S C7S H7SA 111.7 . . ?
C6S C7S H7SB 111.7 . . ?
H7SA C7S H7SB 109.5 . . ?
C8S C7S C6S 100.4(14) . . ?
C8S C7S H7SA 111.7 . . ?
C8S C7S H7SB 111.7 . . ?
O2 C8S H8SA 111.2 . . ?
O2 C8S H8SB 111.2 . . ?
C7S C8S O2 103.0(11) . . ?
C7S C8S H8SA 111.2 . . ?
C7S C8S H8SB 111.2 . . ?
H8SA C8S H8SB 109.1 . . ?
C9S O3 C12S 104.9(17) . . ?
O3 C9S H9SA 109.5 . . ?
O3 C9S H9SB 109.5 . . ?
O3 C9S C10S 110.6(16) . . ?
H9SA C9S H9SB 108.1 . . ?
C10S C9S H9SA 109.5 . . ?
C10S C9S H9SB 109.5 . . ?
C9S C10S H10D 110.7 . . ?
C9S C10S H10E 110.7 . . ?
C9S C10S C11S 105.1(11) . . ?
H10D C10S H10E 108.8 . . ?
C11S C10S H10D 110.7 . . ?
C11S C10S H10E 110.7 . . ?
C10S C11S H11A 110.9 . . ?
C10S C11S H11B 110.9 . . ?
H11A C11S H11B 108.9 . . ?
C12S C11S C10S 104.4(11) . . ?
C12S C11S H11A 110.9 . . ?
C12S C11S H11B 110.9 . . ?
O3 C12S C11S 112.0(15) . . ?
O3 C12S H12A 109.2 . . ?
O3 C12S H12B 109.2 . . ?
C11S C12S H12A 109.2 . . ?
C11S C12S H12B 109.2 . . ?
H12A C12S H12B 107.9 . . ?
C27 C26 C31 115.2(7) . . ?
C27 C26 B1 126.2(6) . . ?
C31 C26 B1 118.5(6) . . ?
C26 C27 H27 119.0 . . ?
C26 C27 C28 122.1(8) . . ?
C28 C27 H27 119.0 . . ?
C27 C28 H28 119.8 . . ?
C29 C28 C27 120.5(8) . . ?
C29 C28 H28 119.8 . . ?
C28 C29 H29 120.2 . . ?
C30 C29 C28 119.6(8) . . ?
C30 C29 H29 120.2 . . ?
C29 C30 H30 120.5 . . ?
C29 C30 C31 119.1(8) . . ?
C31 C30 H30 120.5 . . ?
C26 C31 H31 118.2 . . ?
C30 C31 C26 123.6(7) . . ?
C30 C31 H31 118.2 . . ?
C33 C32 C37 114.6(6) . . ?
C33 C32 B1 121.1(6) . . ?
C37 C32 B1 124.1(6) . . ?
C32 C33 H33 117.8 . . ?
C32 C33 C34 124.4(8) . . ?
C34 C33 H33 117.8 . . ?
C33 C34 H34 120.8 . . ?
C35 C34 C33 118.3(8) . . ?
C35 C34 H34 120.8 . . ?
C34 C35 H35 120.1 . . ?
C34 C35 C36 119.8(7) . . ?
C36 C35 H35 120.1 . . ?
C35 C36 H36 120.0 . . ?
C37 C36 C35 120.1(7) . . ?
C37 C36 H36 120.0 . . ?
C32 C37 H37 118.6 . . ?
C36 C37 C32 122.7(7) . . ?
C36 C37 H37 118.6 . . ?
C26 B1 C26 108.8(9) 2_653 . ?
C26 B1 C32 108.4(3) 2_653 . ?
C26 B1 C32 113.5(3) 2_653 2_653 ?
C26 B1 C32 108.4(3) . 2_653 ?
C26 B1 C32 113.5(3) . . ?
C32 B1 C32 104.2(8) 2_653 . ?

loop_
_geom_torsion_atom_site_label_1
_geom_torsion_atom_site_label_2
_geom_torsion_atom_site_label_3
_geom_torsion_atom_site_label_4
_geom_torsion
_geom_torsion_site_symmetry_1
_geom_torsion_site_symmetry_2
_geom_torsion_site_symmetry_3
_geom_torsion_site_symmetry_4
_geom_torsion_publ_flag
Dy1 N1 C1A C1B 169.8(8) . . . . ?
Dy1 N1 C1E C1D -170.1(5) . . . . ?
Dy1 C1 C2 C3 -67.9(6) . . . . ?
Dy1 C1 C2 C7 117.8(12) . . . . ?
Dy1 C1 C5 C4 68.9(14) . . . . ?
Dy1 C1 C5 C10 -123.7(19) . . . . ?
Dy1 C2 C3 C4 -67.5(8) . . . . ?
Dy1 C2 C3 C8 119.2(10) . . . . ?
Dy1 C3 C4 C5 -67.9(13) . . . . ?
Dy1 C3 C4 C9 118.3(15) . . . . ?
Dy1 C4 C5 C1 -70.3(14) . . . . ?
Dy1 C4 C5 C10 123(2) . . . . ?
Dy1 C11 C12 C13 67.5(6) . . . . ?
Dy1 C11 C12 C17 -120.1(14) . . . . ?
Dy1 C11 C15 C14 -68.7(13) . . . . ?
Dy1 C11 C15 C20 117.8(14) . . . . ?
Dy1 C12 C13 C14 66.6(12) . . . . ?
Dy1 C12 C13 C18 -121.0(15) . . . . ?
Dy1 C13 C14 C15 67.6(13) . . . . ?
Dy1 C13 C14 C19 -123.5(19) . . . . ?
Dy1 C14 C15 C11 69.6(10) . . . . ?
Dy1 C14 C15 C20 -116.8(14) . . . . ?
N1 C1A C1B C21 0.5(17) . . . . ?
C1 C2 C3 Dy1 69.1(6) . . . . ?
C1 C2 C3 C4 1.6(9) . . . . ?
C1 C2 C3 C8 -171.8(11) . . . . ?
C1A N1 C1E C1D -0.4(10) . . . . ?
C1A C1B C21 C1D 0.0(14) . . . . ?
C1A C1B C21 C21 179.3(10) . . . 5_664 ?
C1E N1 C1A C1B -0.3(13) . . . . ?
C1E C1D C21 C1B -0.7(12) . . . . ?
C1E C1D C21 C21 -180.0(8) . . . 5_664 ?
C2 C1 C5 Dy1 -66.2(7) . . . . ?
C2 C1 C5 C4 2.7(19) . . . . ?
C2 C1 C5 C10 170.1(16) . . . . ?
C2 C3 C4 Dy1 68.0(7) . . . . ?
C2 C3 C4 C5 0.1(16) . . . . ?
C2 C3 C4 C9 -173.7(13) . . . . ?
C3 C4 C5 Dy1 68.6(10) . . . . ?
C3 C4 C5 C1 -2(2) . . . . ?
C3 C4 C5 C10 -168.4(18) . . . . ?
C5 C1 C2 Dy1 65.3(12) . . . . ?
C5 C1 C2 C3 -2.6(12) . . . . ?
C5 C1 C2 C7 -176.9(17) . . . . ?
C6 C1 C2 Dy1 -124.0(16) . . . . ?
C6 C1 C2 C3 168.1(17) . . . . ?
C6 C1 C2 C7 -6(2) . . . . ?
C6 C1 C5 Dy1 122.4(16) . . . . ?
C6 C1 C5 C4 -168.7(17) . . . . ?
C6 C1 C5 C10 -1(3) . . . . ?
C7 C2 C3 Dy1 -117.3(15) . . . . ?
C7 C2 C3 C4 175.2(17) . . . . ?
C7 C2 C3 C8 1.9(19) . . . . ?
C8 C3 C4 Dy1 -118.7(12) . . . . ?
C8 C3 C4 C5 173.4(14) . . . . ?
C8 C3 C4 C9 0(2) . . . . ?
C9 C4 C5 Dy1 -117.5(15) . . . . ?
C9 C4 C5 C1 172.2(15) . . . . ?
C9 C4 C5 C10 6(3) . . . . ?
C11 C12 C13 Dy1 -67.8(6) . . . . ?
C11 C12 C13 C14 -1.3(12) . . . . ?
C11 C12 C13 C18 171.2(16) . . . . ?
C12 C11 C15 Dy1 66.9(7) . . . . ?
C12 C11 C15 C14 -1.8(15) . . . . ?
C12 C11 C15 C20 -175.3(13) . . . . ?
C12 C13 C14 Dy1 -67.5(8) . . . . ?
C12 C13 C14 C15 0.1(18) . . . . ?
C12 C13 C14 C19 169.0(16) . . . . ?
C13 C14 C15 Dy1 -68.6(14) . . . . ?
C13 C14 C15 C11 1(2) . . . . ?
C13 C14 C15 C20 174.7(15) . . . . ?
C15 C11 C12 Dy1 -65.6(8) . . . . ?
C15 C11 C12 C13 1.9(9) . . . . ?
C15 C11 C12 C17 174.3(15) . . . . ?
C16 C11 C12 Dy1 122.8(10) . . . . ?
C16 C11 C12 C13 -169.7(12) . . . . ?
C16 C11 C12 C17 2.8(18) . . . . ?
C16 C11 C15 Dy1 -121.4(12) . . . . ?
C16 C11 C15 C14 170.0(14) . . . . ?
C16 C11 C15 C20 -4(2) . . . . ?
C17 C12 C13 Dy1 120.1(13) . . . . ?
C17 C12 C13 C14 -173.4(18) . . . . ?
C17 C12 C13 C18 -0.9(19) . . . . ?
C18 C13 C14 Dy1 119.8(15) . . . . ?
C18 C13 C14 C15 -172.6(17) . . . . ?
C18 C13 C14 C19 -4(3) . . . . ?
C19 C14 C15 Dy1 123(2) . . . . ?
C19 C14 C15 C11 -167.5(17) . . . . ?
C19 C14 C15 C20 6(3) . . . . ?
C21 C1D C1E N1 1.0(11) . . . . ?
O1 C1S C2S C3S -15(3) . . . . ?
C1S O1 C4S C3S -18(3) . . . . ?
C1S C2S C3S C4S 4(3) . . . . ?
C2S C3S C4S O1 8(3) . . . . ?
C4S O1 C1S C2S 20(3) . . . . ?
O2 C5S C6S C7S -47(4) . . . . ?
C5S O2 C8S C7S -1(5) . . . . ?
C5S C6S C7S C8S 45(4) . . . . ?
C6S C7S C8S O2 -26(4) . . . . ?
C8S O2 C5S C6S 30(5) . . . . ?
O3 C9S C10S C11S 17(5) . . . . ?
C9S O3 C12S C11S 11(4) . . . . ?
C9S C10S C11S C12S -9(5) . . . . ?
C10S C11S C12S O3 -1(5) . . . . ?
C12S O3 C9S C10S -17(3) . . . . ?
C26 C27 C28 C29 -3.6(14) . . . . ?
C27 C26 C31 C30 0.8(11) . . . . ?
C27 C26 B1 C26 -122.5(8) . . . 2_653 ?
C27 C26 B1 C32 -1.6(11) . . . . ?
C27 C26 B1 C32 113.6(7) . . . 2_653 ?
C27 C28 C29 C30 3.0(13) . . . . ?
C28 C29 C30 C31 -0.6(12) . . . . ?
C29 C30 C31 C26 -1.3(12) . . . . ?
C31 C26 C27 C28 1.6(11) . . . . ?
C31 C26 B1 C26 56.9(5) . . . 2_653 ?
C31 C26 B1 C32 177.7(6) . . . . ?
C31 C26 B1 C32 -67.0(8) . . . 2_653 ?
C32 C33 C34 C35 -3.0(14) . . . . ?
C33 C32 C37 C36 -1.2(10) . . . . ?
C33 C32 B1 C26 178.3(7) . . . 2_653 ?
C33 C32 B1 C26 57.3(10) . . . . ?
C33 C32 B1 C32 -60.5(6) . . . 2_653 ?
C33 C34 C35 C36 1.1(13) . . . . ?
C34 C35 C36 C37 0.6(12) . . . . ?
C35 C36 C37 C32 -0.5(11) . . . . ?
C37 C32 C33 C34 3.0(12) . . . . ?
C37 C32 B1 C26 -7.2(9) . . . 2_653 ?
C37 C32 B1 C26 -128.2(6) . . . . ?
C37 C32 B1 C32 114.0(7) . . . 2_653 ?
B1 C26 C27 C28 -179.0(8) . . . . ?
B1 C26 C31 C30 -178.7(7) . . . . ?
B1 C32 C33 C34 178.0(8) . . . . ?
B1 C32 C37 C36 -176.0(7) . . . . ?

_shelx_res_file                  
;
TITL ec-1-94gd-xprepc2c_a.res in C2/c
    ec_1_24_dy.res
    created by SHELXL-2018/3 at 13:48:52 on 16-Jan-2024
REM Old TITL EC-1-94Gd-xprepC2c in C2/c
REM SHELXT solution in C2/c: R1 0.148, Rweak 0.002, Alpha 0.027
REM <I/s> 0.992 for 160 systematic absences, Orientation as input
REM Formula found by SHELXT: C59 N12 O1S Gd
CELL 1.54184 17.645942 21.353877 17.323166 90 120.6802 90
ZERR 4 0.000637 0.000557 0.00074 0 0.0054 0
LATT 7
SYMM -X,+Y,0.5-Z
SFAC C H B Dy N O
UNIT 264 328 4 4 8 12
DANG 2.6 C3 C7 C3 C9 C2 C6
DANG 2.29 C3 C1 C3 C5
SADI 0.04 C8 C2 C8 C4 C7 C3 C7 C1 C6 C2 C6 C5 C10 C1 C10 C4 C9 C5 C9 C3
DANG 2.61 C1 C10 C5 C9
SADI C3 C8 C2 C7 C1 C6 C5 C10 C4 C9
DFIX 1.42 C3 C2 C3 C4 C2 C1 C1 C5 C5 C4
DANG 2.3 C2 C5 C1 C4
DFIX 1.5 C3 C8 C4 C9
FLAT C1 C2 C3 C4 C5 C6 C7 C8 C9 C10
DFIX 1.51 C2 C7 C1 C6 C5 C10
SIMU C1 C2 > C10
SADI C3 C2 C2 C1 C1 C5 C5 C4 C4 C3
RIGU C1 C2 > C10
SADI 0.04 C3 C1 C2 C5 C1 C4 C4 C2 C3 C5
DANG 2.3 C11 C13 C12 C14
DANG 2.29 C15 C12 C15 C13
RIGU C11 > C20
SIMU C11 > C20
SADI C15 C20 C11 C16 C12 C17 C13 C18 C14 C19
SADI 0.04 C20 C11 C20 C14 C16 C15 C16 C12 C17 C11 C17 C13 C18 C12 C18 C14 =
 C19 C13 C19 C15
DANG 2.6 C15 C16 C15 C19 C11 C17
DANG 2.61 C12 C18 C13 C19
DFIX 1.42 C15 C11 C15 C14 C11 C12 C12 C13 C13 C14
DFIX 1.5 C15 C20 C14 C19
FLAT C11 C12 C13 C14 C15 C16 C17 C18 C19 C20
DFIX 1.51 C11 C16 C12 C17 C13 C18
SADI C15 C11 C11 C12 C12 C13 C13 C14 C14 C15
SADI 0.04 C15 C12 C11 C13 C12 C14 C14 C11 C15 C13
EADP C3 C11
EADP C14 C5
EADP C9 C20
EADP C19 C10
EADP C7 C17
EADP C13 C1
EADP C18 C6
EADP C4 C15
EADP C2 C12
EADP C8 C16
DANG 2.38 C5S C8S C5S C7S O2 C7S C8S C6S
RIGU O2 > C8S
SADI 0.04 C8S C6S O2 C7S
DFIX 1.44 C5S O2 C5S C6S
SADI 0.04 C5S C8S C5S C7S
DFIX 1.53 O2 C8S C7S C6S
DFIX 1.54 C8S C7S
SADI O2 C8S C8S C7S C7S C6S
SADI C5S O2 C5S C6S
SIMU O2 > C8S
DFIX 1.54 C2S C3S
DANG 2.38 O1 C2S O1 C3S C1S C3S C2S C4S
DFIX 1.44 O1 C1S O1 C4S
SADI C1S C2S C2S C3S C3S C4S
SIMU O1 > C4S
SADI O1 C1S O1 C4S
DFIX 1.53 C1S C2S C3S C4S
SADI 0.04 O1 C2S O1 C3S
RIGU O1 > C4S
SADI 0.04 C2S C4S C1S C3S
EADP C5S O1
RIGU O3 > C12S
SADI C12S C11S C11S C10S C10S C9S
SADI O3 C12S O3 C9S
DFIX 1.53 C12S C11S C10S C9S
DFIX 1.44 O3 C12S O3 C9S
SADI 0.04 C11S C9S C12S C10S
DFIX 1.54 C11S C10S
SADI 0.04 O3 C11S O3 C10S
SIMU O3 > C12S
DANG 2.38 O3 C11S O3 C10S C12S C10S C11S C9S
FLAT C1A C1B C1D C1E
SADI 0.04 C1D C1B C1E C1A
DANG 2.35 C1B C1D
SIMU C1A > C1E
DFIX 1.38 C1A C1B C1D C1E
RIGU C1A > C1E
SADI C1A C1B C1D C1E

L.S. 200
PLAN  6
SIZE 0.13 0.153 0.228
TEMP -173.15(10)
CONF
list 4
MORE -1
BOND $H
fmap 2
acta
OMIT 0 2 1
OMIT 3 1 0
OMIT 1 5 0
OMIT -2 2 4
REM <olex2.extras>
REM <HklSrc "%.\\EC-1-24Dy_10OCt02022.hkl">
REM </olex2.extras>

WGHT    0.085400    6.938900
FVAR       0.24011
DY1   4    0.500000    0.696595   -0.250000    10.50000    0.05015    0.06519 =
         0.06114    0.00000    0.02286    0.00000
N1    5    0.514660    0.616078   -0.341836    11.00000    0.07086    0.09762 =
         0.06916   -0.00494    0.03068    0.01382
PART 1
C1    1    0.663256    0.733906   -0.208768    10.50000    0.05356    0.09458 =
         0.09404   -0.01278    0.03199   -0.00584
PART 0
C1A   1    0.476680    0.559106   -0.353494    11.00000    0.21909    0.10105 =
         0.13617   -0.04707    0.12573   -0.05073
AFIX  43
H1A   2    0.452636    0.549359   -0.316804    11.00000   -1.20000
AFIX   0
C1B   1    0.469593    0.513688   -0.413919    11.00000    0.25664    0.12422 =
         0.16847   -0.06798    0.16352   -0.06837
AFIX  43
H1B   2    0.441162    0.475135   -0.417353    11.00000   -1.20000
AFIX   0
C1D   1    0.541702    0.580887   -0.456213    11.00000    0.09579    0.09520 =
         0.10462   -0.02698    0.05802   -0.01203
AFIX  43
H1D   2    0.566927    0.590714   -0.491809    11.00000   -1.20000
AFIX   0
C1E   1    0.546306    0.625034   -0.395407    11.00000    0.09199    0.10631 =
         0.10312   -0.02869    0.05200   -0.00854
AFIX  43
H1E   2    0.573827    0.663983   -0.392102    11.00000   -1.20000
AFIX   0
PART 1
C2    1    0.675434    0.691171   -0.142615    10.50000    0.04722    0.08540 =
         0.09120   -0.01497    0.01973   -0.00214
C3    1    0.643473    0.717694   -0.089607    10.50000    0.06361    0.06714 =
         0.07537   -0.00383    0.01920   -0.01581
C4    1    0.608866    0.777255   -0.125654    10.50000    0.06170    0.07281 =
         0.08182   -0.01009    0.03243   -0.00623
C5    1    0.619924    0.786249   -0.199870    10.50000    0.05276    0.07449 =
         0.07689   -0.00532    0.02368   -0.00640
C6    1    0.700260    0.732721   -0.270940    10.50000    0.07410    0.16313 =
         0.11972   -0.01736    0.05750   -0.02356
AFIX 137
H6A   2    0.749849    0.761968   -0.248814    10.50000   -1.50000
H6B   2    0.654242    0.745118   -0.331486    10.50000   -1.50000
H6C   2    0.720575    0.690311   -0.272656    10.50000   -1.50000
AFIX   0
C7    1    0.724487    0.630716   -0.130765    10.50000    0.05671    0.10188 =
         0.16474   -0.02384    0.02366    0.00838
AFIX 137
H7A   2    0.730506    0.608039   -0.078737    10.50000   -1.50000
H7B   2    0.783096    0.639951   -0.121148    10.50000   -1.50000
H7C   2    0.691719    0.604891   -0.184714    10.50000   -1.50000
AFIX   0
C8    1    0.654399    0.690577   -0.004196    10.50000    0.09677    0.13538 =
         0.07668    0.02064   -0.00157   -0.04352
AFIX 137
H8A   2    0.685699    0.650531    0.008658    10.50000   -1.50000
H8B   2    0.596274    0.683860   -0.011193    10.50000   -1.50000
H8C   2    0.688330    0.719705    0.045495    10.50000   -1.50000
AFIX   0
C9    1    0.575263    0.825878   -0.086954    10.50000    0.08060    0.14500 =
         0.10861   -0.04883    0.04730   -0.01276
AFIX 137
H9A   2    0.550350    0.861254   -0.128582    10.50000   -1.50000
H9B   2    0.624048    0.840620   -0.029294    10.50000   -1.50000
H9C   2    0.529604    0.807286   -0.077897    10.50000   -1.50000
AFIX   0
C10   1    0.608229    0.846909   -0.250846    10.50000    0.07836    0.08451 =
         0.11716    0.00410    0.04077   -0.01953
AFIX 137
H10A  2    0.558608    0.842599   -0.312448    10.50000   -1.50000
H10B  2    0.662100    0.855923   -0.251994    10.50000   -1.50000
H10C  2    0.596444    0.881280   -0.220936    10.50000   -1.50000
AFIX   0
PART 2
C11   1    0.654438    0.691274   -0.095422    10.50000    0.06361    0.06714 =
         0.07537   -0.00383    0.01920   -0.01581
C12   1    0.675059    0.684905   -0.163995    10.50000    0.04722    0.08540 =
         0.09120   -0.01497    0.01973   -0.00214
C13   1    0.656296    0.741754   -0.210685    10.50000    0.05356    0.09458 =
         0.09404   -0.01278    0.03199   -0.00584
C14   1    0.621886    0.784184   -0.173671    10.50000    0.05276    0.07449 =
         0.07689   -0.00532    0.02368   -0.00640
C15   1    0.619658    0.752879   -0.102786    10.50000    0.06170    0.07281 =
         0.08182   -0.01009    0.03243   -0.00623
C16   1    0.677017    0.645826   -0.018881    10.50000    0.09677    0.13538 =
         0.07668    0.02064   -0.00157   -0.04352
AFIX 137
H16A  2    0.676184    0.602886   -0.039267    10.50000   -1.50000
H16B  2    0.633560    0.649898    0.000074    10.50000   -1.50000
H16C  2    0.735836    0.655451    0.031800    10.50000   -1.50000
AFIX   0
C17   1    0.721593    0.627901   -0.174302    10.50000    0.05671    0.10188 =
         0.16474   -0.02384    0.02366    0.00838
AFIX 137
H17A  2    0.785498    0.632959   -0.135872    10.50000   -1.50000
H17B  2    0.706249    0.624166   -0.237035    10.50000   -1.50000
H17C  2    0.702858    0.590038   -0.156605    10.50000   -1.50000
AFIX   0
C18   1    0.679360    0.759807   -0.281584    10.50000    0.07410    0.16313 =
         0.11972   -0.01736    0.05750   -0.02356
AFIX 137
H18A  2    0.693624    0.721996   -0.303696    10.50000   -1.50000
H18B  2    0.730309    0.788004   -0.254949    10.50000   -1.50000
H18C  2    0.628944    0.781004   -0.331597    10.50000   -1.50000
AFIX   0
C19   1    0.608185    0.854393   -0.195281    10.50000    0.07836    0.08451 =
         0.11716    0.00410    0.04077   -0.01953
AFIX 137
H19A  2    0.661501    0.872149   -0.190800    10.50000   -1.50000
H19B  2    0.596051    0.875519   -0.152504    10.50000   -1.50000
H19C  2    0.558249    0.860358   -0.256344    10.50000   -1.50000
AFIX   0
C20   1    0.594380    0.782766   -0.039514    10.50000    0.08060    0.14500 =
         0.10861   -0.04883    0.04730   -0.01276
AFIX 137
H20A  2    0.548881    0.757391   -0.037998    10.50000   -1.50000
H20B  2    0.571571    0.825036   -0.060647    10.50000   -1.50000
H20C  2    0.646376    0.785155    0.020929    10.50000   -1.50000
AFIX   0
PART 0
C21   1    0.502279    0.523557   -0.467283    11.00000    0.10164    0.08936 =
         0.08856   -0.01228    0.04697   -0.00637

PART -1
O1    6    0.780354    0.607039   -0.374249    10.50000    0.19763    0.16483 =
         0.20388   -0.04387    0.03020    0.04324
C1S   1    0.734690    0.556862   -0.437263    10.50000    0.06840    0.12368 =
         0.11981   -0.01308    0.03819   -0.01442
AFIX  23
H1SA  2    0.726807    0.566624   -0.496799    10.50000   -1.20000
H1SB  2    0.676213    0.549208   -0.444149    10.50000   -1.20000
AFIX   0
C2S   1    0.793147    0.502365   -0.396397    10.50000    0.11649    0.09645 =
         0.09821   -0.00893    0.00357   -0.03517
AFIX  23
H2SA  2    0.798727    0.479476   -0.442953    10.50000   -1.20000
H2SB  2    0.767191    0.473531   -0.371344    10.50000   -1.20000
AFIX   0
C3S   1    0.881463    0.522733   -0.324114    10.50000    0.10420    0.11084 =
         0.12240   -0.04135    0.00926   -0.01203
AFIX  23
H3SA  2    0.926954    0.513109   -0.339674    10.50000   -1.20000
H3SB  2    0.897589    0.502085   -0.266553    10.50000   -1.20000
AFIX   0
C4S   1    0.871777    0.591417   -0.318601    10.50000    0.15298    0.08622 =
         0.15130   -0.01965    0.03597   -0.05601
AFIX  23
H4SA  2    0.893065    0.603788   -0.255713    10.50000   -1.20000
H4SB  2    0.907063    0.613984   -0.339460    10.50000   -1.20000
AFIX   0

O2    6    0.783494    0.398237    0.062071    10.50000    0.26467    0.20661 =
         0.21144   -0.04492   -0.01257    0.07331
C5S   1    0.749550    0.458224    0.063854    10.50000    0.19763    0.16483 =
         0.20388   -0.04387    0.03020    0.04324
AFIX  23
H5SA  2    0.698108    0.454557    0.071968    10.50000   -1.20000
H5SB  2    0.731855    0.481613    0.007812    10.50000   -1.20000
AFIX   0
C6S   1    0.821407    0.488109    0.139022    10.50000    0.24584    0.15531 =
         0.18768   -0.03361    0.03435    0.07464
AFIX  23
H6SA  2    0.801885    0.526083    0.156845    10.50000   -1.20000
H6SB  2    0.868274    0.499662    0.126267    10.50000   -1.20000
AFIX   0
C7S   1    0.852797    0.437588    0.211074    10.50000    0.27206    0.20870 =
         0.19811   -0.01225    0.04458    0.07844
AFIX  23
H7SA  2    0.912666    0.446556    0.262014    10.50000   -1.20000
H7SB  2    0.811714    0.432375    0.233645    10.50000   -1.20000
AFIX   0
C8S   1    0.852126    0.380916    0.157904    10.50000    0.26732    0.21052 =
         0.19778   -0.01516    0.02589    0.08577
AFIX  23
H8SA  2    0.834898    0.342598    0.177360    10.50000   -1.20000
H8SB  2    0.910592    0.374293    0.164294    10.50000   -1.20000
AFIX   0

O3    6    0.534897    0.949963   -0.034742    10.50000    0.12543    0.17434 =
         0.23826   -0.03321    0.05778    0.03773
C9S   1    0.450622    0.979398   -0.084134    10.50000    0.10493    0.20312 =
         0.17701   -0.01643    0.06088    0.03764
AFIX  23
H9SA  2    0.405431    0.947648   -0.120540    10.50000   -1.20000
H9SB  2    0.451671    1.010888   -0.125522    10.50000   -1.20000
AFIX   0
C10S  1    0.427190    1.010385   -0.022349    10.50000    0.10623    0.14491 =
         0.13605   -0.00633    0.03240    0.02035
AFIX  23
H10D  2    0.383794    0.985016   -0.015872    10.50000   -1.20000
H10E  2    0.401896    1.052423   -0.044971    10.50000   -1.20000
AFIX   0
C11S  1    0.512043    1.015298    0.065436    10.50000    0.10138    0.15630 =
         0.14932    0.00939    0.02105    0.02636
AFIX  23
H11A  2    0.531602    1.059432    0.079172    10.50000   -1.20000
H11B  2    0.505610    0.998146    0.114886    10.50000   -1.20000
AFIX   0
C12S  1    0.575330    0.977596    0.052652    10.50000    0.10885    0.13707 =
         0.20642    0.00221    0.04340    0.02151
AFIX  23
H12A  2    0.624625    1.004725    0.061456    10.50000   -1.20000
H12B  2    0.600002    0.944085    0.098527    10.50000   -1.20000
AFIX   0

PART 0
C26   1    0.532382    0.729379   -0.663208    11.00000    0.07177    0.11759 =
         0.10289    0.00027    0.04747   -0.00296
C27   1    0.614996    0.728844   -0.586434    11.00000    0.07475    0.16324 =
         0.10862   -0.00484    0.04396   -0.00124
AFIX  43
H27   2    0.658374    0.700822   -0.583127    11.00000   -1.20000
AFIX   0
C28   1    0.636635    0.768302   -0.513502    11.00000    0.08334    0.19718 =
         0.10447   -0.00718    0.04584   -0.00335
AFIX  43
H28   2    0.692890    0.765019   -0.460551    11.00000   -1.20000
AFIX   0
C29   1    0.576462    0.812203   -0.518007    11.00000    0.12383    0.15169 =
         0.11907   -0.02651    0.07851   -0.02550
AFIX  43
H29   2    0.592360    0.840220   -0.469485    11.00000   -1.20000
AFIX   0
C30   1    0.493950    0.814850   -0.592946    11.00000    0.10573    0.12383 =
         0.12076   -0.00257    0.06921   -0.00187
AFIX  43
H30   2    0.451913    0.844370   -0.596709    11.00000   -1.20000
AFIX   0
C31   1    0.472656    0.773683   -0.663413    11.00000    0.08678    0.10485 =
         0.11317    0.00805    0.05343    0.00430
AFIX  43
H31   2    0.414876    0.775417   -0.714436    11.00000   -1.20000
AFIX   0
C32   1    0.577896    0.637683   -0.742428    11.00000    0.07193    0.09443 =
         0.11611    0.00453    0.04682   -0.00101
C33   1    0.619668    0.595510   -0.672189    11.00000    0.11173    0.14799 =
         0.15229    0.02655    0.08661    0.02489
AFIX  43
H33   2    0.603751    0.595768   -0.627425    11.00000   -1.20000
AFIX   0
C34   1    0.683438    0.552764   -0.662837    11.00000    0.10232    0.13425 =
         0.13750    0.02167    0.06539    0.01951
AFIX  43
H34   2    0.711976    0.526208   -0.611799    11.00000   -1.20000
AFIX   0
C35   1    0.703865    0.549992   -0.728747    11.00000    0.07774    0.11892 =
         0.15409   -0.00724    0.05868    0.00402
AFIX  43
H35   2    0.746408    0.520783   -0.724582    11.00000   -1.20000
AFIX   0
C36   1    0.662448    0.589857   -0.801778    11.00000    0.09914    0.11353 =
         0.12095   -0.00222    0.05940    0.00850
AFIX  43
H36   2    0.676189    0.587758   -0.848075    11.00000   -1.20000
AFIX   0
C37   1    0.601269    0.632613   -0.807407    11.00000    0.07471    0.10390 =
         0.10847   -0.01027    0.04328   -0.00340
AFIX  43
H37   2    0.573994    0.659727   -0.857907    11.00000   -1.20000
AFIX   0
B1    3    0.500000    0.685550   -0.750000    10.50000    0.06837    0.12429 =
         0.11458    0.00000    0.04991    0.00000
HKLF 4


REM  ec-1-94gd-xprepc2c_a.res in C2/c
REM wR2 = 0.1483, GooF = S = 1.064, Restrained GooF = 1.043 for all data
REM R1 = 0.0534 for 4889 Fo > 4sig(Fo) and 0.0609 for all 5701 data
REM 432 parameters refined using 721 restraints

END

WGHT      0.0854      6.9387

REM Highest difference peak  1.069,  deepest hole -0.968,  1-sigma level  0.068
Q1    1   0.4995  0.6973 -0.1970  11.00000  0.05    1.07
Q2    1   0.5000  0.7361 -0.2500  10.50000  0.05    0.79
Q3    1   0.5000  0.6538 -0.2500  10.50000  0.05    0.64
Q4    1   0.7546  0.4739  0.1181  11.00000  0.05    0.47
Q5    1   0.5648  0.6630 -0.1969  11.00000  0.05    0.45
Q6    1   0.5218  0.6739 -0.4208  11.00000  0.05    0.43
;
_shelx_res_checksum              89819
_olex2_submission_special_instructions 'No special instructions were received'
_oxdiff_exptl_absorpt_empirical_details 
;
Empirical correction (ABSPACK) includes:
- Absorption correction using spherical harmonics
- Frame scaling
- Detector area scaling
;
_oxdiff_exptl_absorpt_empirical_full_max 1.899
_oxdiff_exptl_absorpt_empirical_full_min 0.510
